# Supplementary material for: Hemin availability induces coordinated DNA methylation and gene expression changes in Porphyromonas gingivalis
Source: mSystems. 2023 Jul 12;8(4):e01193-22. doi: 10.1128/msystems.01193-22 (PMC10470040; doi:10.1128/msystems.01193-22)
Supplement: Table S1 — Genes over-expressed in excess hemin conditions (>1.5 LFC, FDR = 5%). [file msystems.01193-22-s0002.xlsx]

## Sheet: Sheet1
Locus Tag	baseMean	LFC	lfcSE	P-value	Q-value (FDR-adjusted P-value)	Gene Symbol	Gene Product
HMPREF1322_RS04040	36595.2	3.51118	0.22476	5.16384e-55	7.90068e-53	-	rubrerythrin family protein
HMPREF1322_RS09700	10401.7	5.10848	0.377028	7.99371e-42	7.94974e-40	-	4Fe-4S dicluster domain-containing protein
HMPREF1322_RS02110	21476.1	5.74285	0.479675	4.95894e-33	2.81809e-31	-	thiamine phosphate synthase
HMPREF1322_RS04875	4568.08	3.07636	0.287693	1.09548e-26	4.31542e-25	-	RnfABCDGE type electron transport complex subunit G
HMPREF1322_RS09380	6878.27	3.42434	0.335102	1.63344e-24	5.69984e-23	-	tRNA-Ala
HMPREF1322_RS01360	88636.2	2.12893	0.213955	2.51356e-23	8.06367e-22	kgp*	Lys-gingipain
HMPREF1322_RS07500	8156.19	3.16868	0.31929	3.26905e-23	1.01596e-21	-	FtsX-like permease family protein
HMPREF1322_RS04865	8535.61	2.88979	0.293149	6.34486e-23	1.94153e-21	rsxC	electron transport complex subunit RsxC
HMPREF1322_RS07540	5351.44	2.18761	0.226849	5.23941e-22	1.51032e-20	dnaA	chromosomal replication initiator protein DnaA
HMPREF1322_RS01760	8591.86	1.99523	0.210011	2.0865e-21	5.685e-20	-	electron transfer flavoprotein subunit alpha/FixB family protein
HMPREF1322_RS02075	76668.2	2.38111	0.254086	7.16611e-21	1.85109e-19	rpsO	30S ribosomal protein S15
HMPREF1322_RS07695	18257.7	2.37972	0.256499	1.73129e-20	4.41479e-19	-	50S ribosomal protein L28
HMPREF1322_RS07305	39671	3.52112	0.382879	3.70005e-20	9.31569e-19	-	SDR family oxidoreductase
HMPREF1322_RS06590	3693.3	2.33701	0.256035	6.99779e-20	1.71835e-18	-	lipoprotein signal peptidase
HMPREF1322_RS04880	1646.03	2.96364	0.325092	7.77218e-20	1.88523e-18	-	electron transport complex subunit E
HMPREF1322_RS07315	10874	2.20625	0.244831	2.03579e-19	4.70836e-18	pdxA	4-hydroxythreonine-4-phosphate dehydrogenase PdxA
HMPREF1322_RS02115	802.741	3.67181	0.409596	3.11807e-19	7.04755e-18	-	thiazole synthase
HMPREF1322_RS04430	6944.22	2.66684	0.299088	4.80978e-19	1.06296e-17	vorB	3-methyl-2-oxobutanoate dehydrogenase subunit VorB
HMPREF1322_RS06505	6503.86	2.27741	0.255532	4.99329e-19	1.09139e-17	-	succinate dehydrogenase/fumarate reductase cytochrome b subunit
HMPREF1322_RS01420	4037.78	2.31589	0.265278	2.54567e-18	5.32982e-17	-	peptide chain release factor 2
HMPREF1322_RS06515	17162.1	1.97889	0.228465	4.64831e-18	9.43418e-17	-	succinate dehydrogenase/fumarate reductase iron-sulfur subunit
HMPREF1322_RS06545	9763.98	2.90871	0.347205	5.40608e-17	9.51565e-16	-	sodium ion-translocating decarboxylase subunit beta
HMPREF1322_RS07560	1584.83	1.91488	0.228984	6.14042e-17	1.06202e-15	-	hypothetical protein
HMPREF1322_RS04870	2568.12	2.32924	0.279116	7.11729e-17	1.22037e-15	-	RnfABCDGE type electron transport complex subunit D
HMPREF1322_RS09385	113129	4.77349	0.572341	7.41155e-17	1.25996e-15	-	tRNA-Ile
HMPREF1322_RS01415	5871.99	1.89475	0.227768	8.88768e-17	1.4981e-15	-	long-chain fatty acid--CoA ligase
HMPREF1322_RS04445	1892.04	2.04658	0.248342	1.70821e-16	2.83136e-15	-	2-oxoglutarate ferredoxin oxidoreductase subunit gamma
HMPREF1322_RS03105	19942.3	2.36535	0.289382	2.98889e-16	4.83326e-15	mazG	nucleoside triphosphate pyrophosphohydrolase
HMPREF1322_RS02105	2652.52	2.89939	0.358735	6.35815e-16	1.01171e-14	thiC	phosphomethylpyrimidine synthase ThiC
HMPREF1322_RS07295	918.065	2.52882	0.316114	1.24714e-15	1.93794e-14	-	hypothetical protein
HMPREF1322_RS10325	7091.41	1.77307	0.225574	3.83386e-15	5.7335e-14	-	DUF4295 domain-containing protein
HMPREF1322_RS07515	1710.31	1.79795	0.230985	7.03506e-15	1.0365e-13	-	MATE family efflux transporter
HMPREF1322_RS08800	9462.92	4.47741	0.578842	1.03315e-14	1.48908e-13	hcp	hydroxylamine reductase
HMPREF1322_RS00705	1015.6	1.70362	0.222634	1.97725e-14	2.76955e-13	-	hypothetical protein
HMPREF1322_RS08165	5823.34	2.03718	0.266419	2.06458e-14	2.87165e-13	nqrB	NADH:ubiquinone reductase (Na(+)-transporting) subunit B
HMPREF1322_RS06510	17195.7	1.98244	0.259329	2.09771e-14	2.89746e-13	sdhA	fumarate reductase/succinate dehydrogenase flavoprotein subunit
HMPREF1322_RS07665	3738.94	2.56226	0.335226	2.11579e-14	2.90228e-13	-	patatin-like phospholipase family protein
HMPREF1322_RS04435	607.227	2.12584	0.281483	4.27624e-14	5.74692e-13	-	hypothetical protein
HMPREF1322_RS04885	1979.21	2.3037	0.306798	5.96443e-14	7.85646e-13	-	electron transport complex protein RnfA
HMPREF1322_RS03660	4002.34	1.92897	0.257781	7.26595e-14	9.26408e-13	-	RNA degradosome polyphosphate kinase
HMPREF1322_RS09840	1387.76	2.12796	0.287563	1.36215e-13	1.6828e-12	-	hypothetical protein
HMPREF1322_RS00530	361.569	2.43295	0.331433	2.12456e-13	2.57667e-12	mnmD	tRNA (5-methylaminomethyl-2-thiouridine)(34)-methyltransferase MnmD
HMPREF1322_RS02120	829.478	1.91987	0.264969	4.30396e-13	4.91987e-12	thiH	2-iminoacetate synthase ThiH
HMPREF1322_RS07605	5364.61	2.33118	0.322647	5.00482e-13	5.62406e-12	aroB	3-dehydroquinate synthase
HMPREF1322_RS00675	2117.47	1.70527	0.237019	6.2618e-13	6.91928e-12	cobD	cobalamin biosynthesis protein CobD
HMPREF1322_RS06585	2569.99	2.17824	0.302959	6.48476e-13	7.12607e-12	-	DUF4296 domain-containing protein
HMPREF1322_RS04530	1527.51	2.06355	0.288909	9.1613e-13	9.90317e-12	-	M3 family metallopeptidase
HMPREF1322_RS04440	2705.64	2.26519	0.317901	1.03721e-12	1.11514e-11	-	2-oxoglutarate oxidoreductase
HMPREF1322_RS06105	6174.42	2.10247	0.298177	1.77522e-12	1.86821e-11	-	tRNA-Glu
HMPREF1322_RS06180	914.833	1.5875	0.226071	2.18547e-12	2.27626e-11	-	Ppx/GppA family phosphatase
HMPREF1322_RS06735	2124.54	2.14475	0.305527	2.22147e-12	2.30131e-11	-	alkaline phosphatase family protein
HMPREF1322_RS01480	362.798	2.29123	0.326763	2.35101e-12	2.42288e-11	-	tRNA-Thr
HMPREF1322_RS04860	3140.27	2.27771	0.33195	6.80858e-12	6.77114e-11	-	Fe-S cluster domain-containing protein
HMPREF1322_RS01780	2385.04	1.6464	0.240814	8.09673e-12	7.97248e-11	-	hypothetical protein
HMPREF1322_RS05145	1845.36	1.54086	0.225728	8.72176e-12	8.5456e-11	-	DUF2851 family protein
HMPREF1322_RS01485	2236.75	2.54728	0.373893	9.56757e-12	9.28288e-11	-	hypothetical protein
HMPREF1322_RS09465	2524.88	1.59903	0.236861	1.46925e-11	1.40497e-10	aroE	shikimate dehydrogenase
HMPREF1322_RS08185	2228.33	1.87791	0.279201	1.74369e-11	1.64521e-10	nqrF	NADH:ubiquinone reductase (Na(+)-transporting) subunit F
HMPREF1322_RS06125	1283.31	1.69982	0.252894	1.79907e-11	1.68791e-10	-	hypothetical protein
HMPREF1322_RS05465	669.938	1.95093	0.290721	1.93746e-11	1.8092e-10	-	helix-turn-helix domain-containing protein
HMPREF1322_RS05175	6507.06	1.83915	0.274136	1.96107e-11	1.8227e-10	uvrA	excinuclease ABC subunit UvrA
HMPREF1322_RS08660	1737.61	2.11052	0.31653	2.59879e-11	2.38203e-10	ybeY	rRNA maturation RNase YbeY
HMPREF1322_RS04565	11401.2	2.38235	0.360878	4.06955e-11	3.58157e-10	nusA	transcription termination/antitermination protein NusA
HMPREF1322_RS01870	39197.9	1.80292	0.275125	5.63589e-11	4.93823e-10	-	30S ribosomal protein S16
HMPREF1322_RS05610	2833	1.76978	0.270883	6.43032e-11	5.58511e-10	trmB	tRNA (guanosine(46)-N7)-methyltransferase TrmB
HMPREF1322_RS08830	2336.06	2.0302	0.31102	6.68503e-11	5.78109e-10	-	cytochrome d ubiquinol oxidase subunit II
HMPREF1322_RS08320	1456.67	1.8046	0.278171	8.73543e-11	7.45698e-10	-	tetratricopeptide repeat protein
HMPREF1322_RS04525	2347.31	1.88241	0.291689	1.09314e-10	9.21291e-10	-	DUF3943 domain-containing protein
HMPREF1322_RS06600	8998.14	1.8846	0.295269	1.74068e-10	1.44863e-09	-	isoleucine--tRNA ligase
HMPREF1322_RS07535	1205.58	1.76243	0.276417	1.81787e-10	1.50031e-09	-	N-acetyltransferase
HMPREF1322_RS02845	9978.3	2.03876	0.319997	1.87595e-10	1.54184e-09	-	DNA-directed RNA polymerase subunit alpha
HMPREF1322_RS02880	4482.8	2.34816	0.372128	2.78896e-10	2.27346e-09	rplO	50S ribosomal protein L15
HMPREF1322_RS02130	44381.5	1.8085	0.289477	4.1717e-10	3.33234e-09	-	hypothetical protein
HMPREF1322_RS02140	12577.3	2.74495	0.442009	5.29309e-10	4.17776e-09	-	T9SS type A sorting domain-containing protein
HMPREF1322_RS00500	8620.31	1.52091	0.245095	5.45713e-10	4.29021e-09	-	DUF177 domain-containing protein
HMPREF1322_RS06755	3519.41	1.59344	0.257503	6.09091e-10	4.75091e-09	rfbB	dTDP-glucose 4,6-dehydratase
HMPREF1322_RS08875	1722.8	1.90464	0.309082	7.17197e-10	5.52909e-09	-	FHA domain-containing protein
HMPREF1322_RS02840	4020.17	1.72237	0.28003	7.71619e-10	5.92565e-09	rplQ	50S ribosomal protein L17
HMPREF1322_RS03300	11356.5	1.57417	0.255961	7.74594e-10	5.92565e-09	-	penicillin-binding protein 1A
HMPREF1322_RS05615	5096.17	1.52222	0.247628	7.88464e-10	6.00864e-09	-	Mrp/NBP35 family ATP-binding protein
HMPREF1322_RS00550	1728.73	1.62614	0.265414	8.966e-10	6.80663e-09	-	LysM peptidoglycan-binding domain-containing protein
HMPREF1322_RS04260	4456.85	2.35906	0.3879	1.18971e-09	8.89597e-09	-	translation initiation factor IF-3
HMPREF1322_RS00535	359.327	1.72803	0.284476	1.24416e-09	9.26833e-09	xpt	xanthine phosphoribosyltransferase
HMPREF1322_RS04280	4976.97	1.5163	0.25126	1.59165e-09	1.17251e-08	dnaE	DNA polymerase III subunit alpha
HMPREF1322_RS00570	2198.49	1.60721	0.267291	1.82157e-09	1.3223e-08	-	tRNA threonylcarbamoyladenosine dehydratase
HMPREF1322_RS05750	166.236	1.75678	0.294483	2.4366e-09	1.7496e-08	-	tRNA-Gln
HMPREF1322_RS09450	3640.67	1.98606	0.3353	3.15636e-09	2.23416e-08	-	PhoH family protein
HMPREF1322_RS10200	86.9534	2.4476	0.414906	3.65375e-09	2.54102e-08	-	DUF1661 domain-containing protein
HMPREF1322_RS05445	248.432	1.65843	0.282859	4.54287e-09	3.12656e-08	-	hypothetical protein
HMPREF1322_RS07655	4574.99	1.85077	0.315876	4.65183e-09	3.19051e-08	nhaA	Na+/H+ antiporter NhaA
HMPREF1322_RS07290	4328.28	2.50263	0.428243	5.09791e-09	3.46066e-08	-	UvrD-helicase domain-containing protein
HMPREF1322_RS07505	753.804	1.76918	0.30308	5.30388e-09	3.58824e-08	-	tRNA-Asn
HMPREF1322_RS04560	13968.8	1.57534	0.272601	7.51729e-09	4.98397e-08	infB	translation initiation factor IF-2
HMPREF1322_RS04100	3442.27	1.59173	0.277305	9.46871e-09	6.15466e-08	-	hypothetical protein
HMPREF1322_RS02870	17986.9	1.78292	0.312735	1.19067e-08	7.66421e-08	map	type I methionyl aminopeptidase
HMPREF1322_RS06795	4708.41	1.73174	0.30775	1.83272e-08	1.15357e-07	-	T9SS type A sorting domain-containing protein
HMPREF1322_RS01570	9295.28	1.53112	0.272464	1.91481e-08	1.19766e-07	ffh	signal recognition particle protein
HMPREF1322_RS01765	1347.02	1.85466	0.330999	2.10393e-08	1.31183e-07	-	electron transfer flavoprotein subunit beta/FixA family protein
HMPREF1322_RS08315	486.088	1.66777	0.299109	2.46391e-08	1.5267e-07	-	gamma carbonic anhydrase family protein
HMPREF1322_RS02475	37522.1	1.71098	0.30813	2.81139e-08	1.72588e-07	rpoC	DNA-directed RNA polymerase subunit beta'
HMPREF1322_RS07475	37796	1.75589	0.317241	3.11432e-08	1.90012e-07	-	integration host factor subunit beta
HMPREF1322_RS07495	3004.74	2.11967	0.383279	3.19593e-08	1.93802e-07	ligA	NAD-dependent DNA ligase LigA
HMPREF1322_RS02095	461.295	1.59224	0.288329	3.34591e-08	2.01667e-07	-	hypothetical protein
HMPREF1322_RS04605	11157	1.84762	0.340474	5.74392e-08	3.37011e-07	rsmI	16S rRNA (cytidine(1402)-2'-O)-methyltransferase
HMPREF1322_RS00510	864.691	1.52599	0.281316	5.813e-08	3.40061e-07	-	GTPase Era
HMPREF1322_RS10170	368.832	1.52502	0.28712	1.08763e-07	6.06552e-07	-	DUF1661 domain-containing protein
HMPREF1322_RS02780	5372.57	1.82082	0.343545	1.15755e-07	6.39545e-07	queG	tRNA epoxyqueuosine(34) reductase QueG
HMPREF1322_RS04425	691.079	1.82544	0.344388	1.1547e-07	6.39545e-07	-	4Fe-4S dicluster domain-containing protein
HMPREF1322_RS04265	3370.83	1.74872	0.33081	1.24897e-07	6.88146e-07	rpmI	50S ribosomal protein L35
HMPREF1322_RS02505	88176.5	1.71737	0.328577	1.72559e-07	9.12817e-07	nusG	transcription termination/antitermination factor NusG
HMPREF1322_RS01770	1684.74	1.70968	0.329975	2.20403e-07	1.1357e-06	-	acyl-CoA dehydrogenase
HMPREF1322_RS02875	28167.9	1.80145	0.351241	2.91579e-07	1.46516e-06	secY	preprotein translocase subunit SecY
HMPREF1322_RS08325	484.702	1.66834	0.3255	2.96798e-07	1.48698e-06	-	ribonuclease H
HMPREF1322_RS04960	2445.88	1.75981	0.343998	3.12493e-07	1.54231e-06	hutH	histidine ammonia-lyase
HMPREF1322_RS08140	14595.2	1.63716	0.322275	3.77408e-07	1.85808e-06	lysA	diaminopimelate decarboxylase
HMPREF1322_RS09430	5527.66	1.61955	0.319619	4.03844e-07	1.97844e-06	-	S9 family peptidase
HMPREF1322_RS04465	2442.41	2.31004	0.461225	5.48581e-07	2.63557e-06	-	V-type ATP synthase subunit D
HMPREF1322_RS02145	1514.8	2.30441	0.464777	7.1183e-07	3.33922e-06	-	hypothetical protein
HMPREF1322_RS02925	3290.35	1.68496	0.342106	8.42527e-07	3.87018e-06	rplN	50S ribosomal protein L14
HMPREF1322_RS09170	4915.64	1.62897	0.331502	8.92809e-07	4.07293e-06	mgtE	magnesium transporter
HMPREF1322_RS02900	18738.1	1.55305	0.316242	9.06423e-07	4.12557e-06	rplF	50S ribosomal protein L6
HMPREF1322_RS00365	17059.8	1.91765	0.402612	1.90712e-06	8.21052e-06	-	N-acetylmuramoyl-L-alanine amidase
HMPREF1322_RS08990	1473.27	1.5551	0.327522	2.05358e-06	8.76517e-06	-	4-(cytidine 5'-diphospho)-2-C-methyl-D-erythritol kinase
HMPREF1322_RS09575	4024.95	1.55638	0.328389	2.14304e-06	9.1274e-06	-	alpha-1 2-mannosidase
HMPREF1322_RS02100	409.269	1.50492	0.3185	2.30109e-06	9.77964e-06	thiS	sulfur carrier protein ThiS
HMPREF1322_RS07640	355.556	1.53444	0.325215	2.37917e-06	1.00899e-05	-	YraN family protein
HMPREF1322_RS05875	1108.6	1.52818	0.324148	2.42347e-06	1.02559e-05	-	hypothetical protein
HMPREF1322_RS04475	4061.78	1.53499	0.326206	2.53122e-06	1.05991e-05	-	V-type ATP synthase subunit A
HMPREF1322_RS07490	938.327	1.67549	0.366997	4.98517e-06	1.9831e-05	-	GNAT family N-acetyltransferase
HMPREF1322_RS02150	1770.87	2.53164	0.57707	1.149e-05	4.26374e-05	-	T9SS type A sorting domain-containing protein
HMPREF1322_RS02850	2996.17	1.53814	0.352575	1.2853e-05	4.70802e-05	rpsD	30S ribosomal protein S4
HMPREF1322_RS09320	950.968	1.68844	0.391727	1.6307e-05	5.83357e-05	-	aminoacyl-tRNA hydrolase
HMPREF1322_RS02985	28965.8	1.60094	0.374271	1.89004e-05	6.6536e-05	fusA	elongation factor G
HMPREF1322_RS06800	66.0505	2.31268	0.552782	2.86792e-05	9.76763e-05	-	tRNA-Arg
HMPREF1322_RS04155	47313.5	1.86954	0.448477	3.06434e-05	0.000103656	-	pyruvate, phosphate dikinase
HMPREF1322_RS00310	33011.2	1.69434	0.410797	3.71536e-05	0.000124226	nifJ	pyruvate:ferredoxin (flavodoxin) oxidoreductase
HMPREF1322_RS06815	579.313	2.27826	0.565729	5.64622e-05	0.000182905	yaaA	peroxide stress protein YaaA
HMPREF1322_RS03610	1937.81	1.58882	0.402836	8.01047e-05	0.000252902	-	DUF2007 domain-containing protein
HMPREF1322_RS07600	144.916	1.63115	0.418946	9.8821e-05	0.000305274	-	tRNA-Pro
HMPREF1322_RS03500	4462.86	2.11028	0.544163	0.00010531	0.000322745	-	glycoside hydrolase family 27 protein
HMPREF1322_RS08840	636.632	1.63652	0.429916	0.000140887	0.000420756	-	DUF4492 domain-containing protein
HMPREF1322_RS10685	437.605	1.77129	0.476791	0.000203184	0.000584854	-	hypothetical protein
HMPREF1322_RS10875	452.146	1.72739	0.468572	0.000227366	0.00065257	-	hypothetical protein
HMPREF1322_RS10225	112.517	2.15131	0.587396	0.000249813	0.000708812	-	DUF1661 domain-containing protein
HMPREF1322_RS05105	13319.8	3.4943	0.955435	0.000254895	0.000722201	-	formate/nitrite transporter family protein
HMPREF1322_RS08810	31.2078	1.94085	0.533282	0.00027322	0.000766481	-	tRNA-Ile
HMPREF1322_RS06830	1019.73	1.63247	0.452094	0.000305114	0.000845226	folK	2-amino-4-hydroxy-6-hydroxymethyldihydropteridine diphosphokinase
HMPREF1322_RS03515	2319.89	2.21763	0.617935	0.000332241	0.000912744	-	glycoside hydrolase
HMPREF1322_RS01045	2272.25	1.52125	0.425708	0.000352294	0.000959881	-	hypothetical protein
HMPREF1322_RS03505	5713.82	1.8963	0.543444	0.000484068	0.00127786	-	L-serine ammonia-lyase
HMPREF1322_RS09370	5793.67	1.71457	0.503964	0.000668539	0.00171799	rrf	5S ribosomal RNA
HMPREF1322_RS06835	11318	1.64176	0.48611	0.000731909	0.00185212	queA	tRNA preQ1(34) S-adenosylmethionine ribosyltransferase-isomerase QueA
HMPREF1322_RS05955	6114.43	1.52157	0.456149	0.000850903	0.00211895	-	DNA translocase FtsK
HMPREF1322_RS10605	26.0356	2.36445	0.709905	0.000866398	0.00214871	-	DUF1661 domain-containing protein
HMPREF1322_RS03510	1231.4	1.91891	0.589746	0.00113878	0.00275553	-	PorT family protein
HMPREF1322_RS05180	815.846	1.68193	0.517632	0.00115696	0.00278641	-	GlsB/YeaQ/YmgE family stress response membrane protein
HMPREF1322_RS05370	243.386	1.51699	0.479438	0.00155562	0.00361886	-	hypothetical protein
HMPREF1322_RS06825	947.415	1.75199	0.554081	0.00156707	0.00364123	-	hypothetical protein
HMPREF1322_RS05945	6029.15	1.72812	0.594794	0.00366764	0.00784402	-	MATE family efflux transporter
HMPREF1322_RS05940	2448.72	1.55774	0.587282	0.00799069	0.0158302	-	low molecular weight phosphotyrosine protein phosphatase
HMPREF1322_RS05200	10313.7	2.37189	1.03042	0.0213428	0.0381752	-	2-dehydropantoate 2-reductase
LFC: log2 fold change
lfcSE: Standard error of log2 fold change
*gene symbol inferred from the literature/unidentified in RefSeq's annotation file
