# Supplementary material for: Hemin availability induces coordinated DNA methylation and gene expression changes in Porphyromonas gingivalis
Source: mSystems. 2023 Jul 12;8(4):e01193-22. doi: 10.1128/msystems.01193-22 (PMC10470040; doi:10.1128/msystems.01193-22)
Supplement: Table S2 — Genes under-expressed in excess hemin conditions (<−1.5 LFC, FDR = 5%). [file msystems.01193-22-s0003.xlsx]

## Sheet: Sheet1
Locus Tag	baseMean	LFC	lfcSE	P-value	Q-value (FDR-adjusted P-value)	Gene Symbol	Gene Product
HMPREF1322_RS06000	19212	-7.70808	0.265988	1.20769e-184	2.40209e-181	-	TetR/AcrR family transcriptional regulator
HMPREF1322_RS06010	7387.12	-8.05603	0.279256	5.3427e-183	5.31331e-180	-	outer membrane lipoprotein-sorting protein
HMPREF1322_RS06015	24454.3	-7.45951	0.27647	2.4557e-160	1.62813e-157	-	hypothetical protein
HMPREF1322_RS06005	47425.1	-7.35761	0.299284	1.87026e-133	9.29988e-131	-	MMPL family transporter
HMPREF1322_RS05430	7754.25	-5.44061	0.232768	7.94843e-121	3.16189e-118	-	flavodoxin
HMPREF1322_RS06790	15141.1	-6.10965	0.300058	3.6702e-92	1.21667e-89	-	heme-binding protein HmuY
HMPREF1322_RS04145	4231.05	-5.4224	0.294162	7.09348e-76	2.01556e-73	-	DUF4876 domain-containing protein
HMPREF1322_RS00165	33997.5	-3.86014	0.235928	3.59976e-60	8.9499e-58	-	hypothetical protein
HMPREF1322_RS08955	18702	-3.74751	0.231606	6.91745e-59	1.52876e-56	-	PglZ domain-containing protein
HMPREF1322_RS03170	5510.46	-5.16514	0.323462	2.12511e-57	4.22685e-55	-	T9SS type A sorting domain-containing protein
HMPREF1322_RS00745	3619.54	-4.27432	0.267803	2.39994e-57	4.33953e-55	-	ABC transporter ATP-binding protein
HMPREF1322_RS00465	1031.56	-4.51945	0.288215	2.0448e-55	3.38925e-53	-	DUF3575 domain-containing protein
HMPREF1322_RS03855	47852.3	-3.80907	0.254055	8.1489e-51	1.15773e-48	-	T9SS type A sorting domain-containing protein
HMPREF1322_RS05045	1138.34	-4.31757	0.290378	5.25371e-50	6.96641e-48	-	hypothetical protein
HMPREF1322_RS07370	25172.3	-3.06804	0.211804	1.50114e-47	1.8661e-45	-	transposase
HMPREF1322_RS05050	901.141	-3.68979	0.256362	5.73568e-47	6.71075e-45	-	hypothetical protein
HMPREF1322_RS04140	4263.72	-5.39684	0.389084	9.54379e-44	1.05459e-41	-	TonB-dependent receptor
HMPREF1322_RS07285	4362.71	-3.53575	0.258882	1.81491e-42	1.89992e-40	-	IS5/IS1182 family transposase
HMPREF1322_RS00730	1091.42	-3.38129	0.252074	5.0149e-41	4.74983e-39	-	hypothetical protein
HMPREF1322_RS10850	767.648	-3.0428	0.227167	6.51003e-41	5.88566e-39	-	IS5/IS1182 family transposase
HMPREF1322_RS05700	1363.75	-2.92037	0.223797	6.41939e-39	5.55137e-37	-	IS5/IS1182 family transposase
HMPREF1322_RS02830	245.416	-3.56696	0.274748	1.53408e-38	1.27137e-36	-	helix-turn-helix domain-containing protein
HMPREF1322_RS08255	1559.13	-2.93819	0.227048	2.64736e-38	2.10624e-36	-	IS5/IS1182 family transposase
HMPREF1322_RS00725	911.637	-2.9274	0.227142	5.26389e-38	4.02688e-36	-	lactate utilization protein
HMPREF1322_RS05425	530.825	-3.7552	0.293569	1.82792e-37	1.34657e-35	-	DUF2023 family protein
HMPREF1322_RS00485	425.303	-3.45512	0.270441	2.23551e-37	1.58801e-35	-	DUF4906 domain-containing protein
HMPREF1322_RS07380	45140.2	-3.08248	0.242106	3.92787e-37	2.69398e-35	-	OmpH family outer membrane protein
HMPREF1322_RS08605	2232.06	-4.5584	0.358499	4.86799e-37	3.22748e-35	-	co-chaperone GroES
HMPREF1322_RS07630	1708.56	-3.96592	0.312057	5.27235e-37	3.38281e-35	-	class I SAM-dependent methyltransferase
HMPREF1322_RS04045	1062.32	-2.77149	0.219266	1.27323e-36	7.91391e-35	-	IS982 family transposase
HMPREF1322_RS10095	11285.3	-3.6413	0.288265	1.41004e-36	8.49869e-35	-	transposase
HMPREF1322_RS00110	53331.3	-3.13243	0.25483	9.97545e-35	5.83564e-33	-	tetratricopeptide repeat protein
HMPREF1322_RS03320	5639.22	-3.20427	0.268392	7.43169e-33	4.10601e-31	-	IS5/IS1182 family transposase
HMPREF1322_RS10725	511.403	-2.99421	0.254712	6.63389e-32	3.56617e-30	-	IS5/IS1182 family transposase
HMPREF1322_RS07190	400.083	-4.13776	0.355431	2.53407e-31	1.32639e-29	-	isoprenylcysteine carboxylmethyltransferase family protein
HMPREF1322_RS00160	95088.3	-3.25831	0.280049	2.74224e-31	1.39854e-29	-	peptidylprolyl isomerase
HMPREF1322_RS07375	29273.3	-3.4352	0.299605	1.96089e-30	9.7505e-29	-	OmpH family outer membrane protein
HMPREF1322_RS01990	25940.1	-2.66304	0.232391	2.1118e-30	1.02448e-28	dnaJ	molecular chaperone DnaJ
HMPREF1322_RS08935	2468.25	-2.51184	0.219573	2.64949e-30	1.25472e-28	-	5'-nucleotidase, lipoprotein e(P4) family
HMPREF1322_RS00155	33728.7	-2.78823	0.247453	1.89387e-29	8.76023e-28	aroC	chorismate synthase
HMPREF1322_RS08930	464.984	-3.08549	0.276093	5.37212e-29	2.42844e-27	rbfA	30S ribosome-binding factor RbfA
HMPREF1322_RS07185	559.847	-2.99867	0.272924	4.40421e-28	1.94666e-26	-	class I SAM-dependent methyltransferase
HMPREF1322_RS05765	1155.93	-2.87454	0.262069	5.41002e-28	2.33925e-26	-	IS5/IS1182 family transposase
HMPREF1322_RS00170	29690.5	-3.01914	0.276143	7.9927e-28	3.38244e-26	-	hypothetical protein
HMPREF1322_RS00885	3114.91	-3.09261	0.286126	3.13541e-27	1.29923e-25	-	U32 family peptidase
HMPREF1322_RS00470	1091.1	-3.39608	0.31645	7.21562e-27	2.92895e-25	-	DUF3868 domain-containing protein
HMPREF1322_RS09665	420.578	-2.60458	0.243596	1.10652e-26	4.31542e-25	-	IS3 family transposase
HMPREF1322_RS08260	227.08	-3.12959	0.294604	2.32894e-26	8.9082e-25	-	hypothetical protein
HMPREF1322_RS04135	855.87	-3.45431	0.327392	5.02669e-26	1.88643e-24	-	hypothetical protein
HMPREF1322_RS05725	5211.74	-2.66655	0.253546	7.21223e-26	2.6565e-24	-	hemerythrin domain-containing protein
HMPREF1322_RS08385	335.718	-2.432	0.232167	1.12308e-25	4.06146e-24	-	transposase
HMPREF1322_RS00315	429.891	-2.73438	0.265333	6.65658e-25	2.36427e-23	-	hypothetical protein
HMPREF1322_RS04810	3118.6	-2.44967	0.24065	2.45131e-24	8.40629e-23	-	chromate transporter
HMPREF1322_RS01995	6964.81	-3.19208	0.316306	6.00999e-24	2.02608e-22	grpE	nucleotide exchange factor GrpE
HMPREF1322_RS08290	661.169	-2.8841	0.287222	1.00277e-23	3.32419e-22	-	histidinol phosphate phosphatase
HMPREF1322_RS10720	192.388	-2.83482	0.284428	2.13078e-23	6.94774e-22	-	IS5/IS1182 family transposase
HMPREF1322_RS00860	15163.6	-2.87184	0.289087	2.95623e-23	9.33325e-22	htpG	molecular chaperone HtpG
HMPREF1322_RS03780	886.607	-2.18703	0.22221	7.41125e-23	2.23348e-21	-	IS982-like element IS195 family transposase
HMPREF1322_RS00115	2912.41	-2.9862	0.305658	1.51816e-22	4.50689e-21	lptC	LPS export ABC transporter periplasmic protein LptC
HMPREF1322_RS10620	359.649	-2.8138	0.29073	3.72417e-22	1.08932e-20	-	IS5/IS1182 family transposase
HMPREF1322_RS00490	1604.1	-3.08039	0.31967	5.62568e-22	1.5985e-20	-	hypothetical protein
HMPREF1322_RS05960	6840.03	-2.85795	0.29867	1.08014e-21	2.9839e-20	-	hypothetical protein
HMPREF1322_RS10905	319.111	-2.85076	0.29788	1.06718e-21	2.9839e-20	-	IS3 family transposase
HMPREF1322_RS05080	26789.8	-5.3822	0.568127	2.704e-21	7.26792e-20	-	sigma-70 family RNA polymerase sigma factor
HMPREF1322_RS05040	701.897	-3.83229	0.405763	3.56595e-21	9.4569e-20	-	histidinol-phosphate aminotransferase
HMPREF1322_RS02370	99773.7	-4.65555	0.496433	6.72341e-21	1.75959e-19	-	DUF2807 domain-containing protein
HMPREF1322_RS05035	1250.17	-2.75509	0.300659	5.02433e-20	1.24917e-18	-	3'-5' exonuclease
HMPREF1322_RS06465	153316	-2.34612	0.258653	1.18446e-19	2.83841e-18	-	hypothetical protein
HMPREF1322_RS07790	2107.58	-2.35049	0.260569	1.87e-19	4.4279e-18	-	DUF3078 domain-containing protein
HMPREF1322_RS00435	256.907	-2.44652	0.271449	2.00784e-19	4.69834e-18	-	transposase
HMPREF1322_RS10800	924.098	-2.83253	0.314466	2.10936e-19	4.82244e-18	-	DUF1661 domain-containing protein
HMPREF1322_RS10795	218.001	-2.88534	0.322412	3.57942e-19	7.9994e-18	-	IS982 family transposase
HMPREF1322_RS10415	18150.7	-2.43312	0.277711	1.92935e-18	4.17118e-17	-	IS5 family transposase
HMPREF1322_RS02335	405.559	-1.98119	0.226528	2.21249e-18	4.68153e-17	-	transposase
HMPREF1322_RS05170	1060.82	-3.80122	0.434625	2.21095e-18	4.68153e-17	-	tRNA-Leu
HMPREF1322_RS01975	6623.03	-2.29544	0.263346	2.87026e-18	5.94683e-17	-	O-acetyl-ADP-ribose deacetylase
HMPREF1322_RS00105	6621.01	-1.85668	0.213473	3.3923e-18	6.95596e-17	-	hypothetical protein
HMPREF1322_RS07035	4332.05	-2.51636	0.29114	5.46873e-18	1.09872e-16	-	hypothetical protein
HMPREF1322_RS02420	1523.15	-2.41804	0.280146	6.06316e-18	1.20596e-16	-	hypothetical protein
HMPREF1322_RS02825	1450.18	-2.28379	0.265675	8.241e-18	1.62291e-16	-	IS5-like element ISPg7 family transposase
HMPREF1322_RS06455	798.627	-2.29737	0.267724	9.39519e-18	1.83206e-16	-	IS5/IS1182 family transposase
HMPREF1322_RS00495	2069.93	-2.22477	0.259474	9.98409e-18	1.928e-16	-	hypothetical protein
HMPREF1322_RS06770	71.8433	-3.72333	0.435813	1.30326e-17	2.49249e-16	-	hypothetical protein
HMPREF1322_RS00475	2238.77	-3.40654	0.402032	2.38526e-17	4.51836e-16	-	fimbria major subunit
HMPREF1322_RS04760	310.063	-2.17104	0.256333	2.4626e-17	4.62086e-16	-	FtsX-like permease family protein
HMPREF1322_RS05735	3209.16	-1.72212	0.203562	2.6762e-17	4.97473e-16	-	RluA family pseudouridine synthase
HMPREF1322_RS06685	24073.5	-2.14984	0.254545	3.01925e-17	5.56045e-16	-	MoxR family ATPase
HMPREF1322_RS08945	2100.24	-2.72806	0.32366	3.49306e-17	6.37403e-16	-	hypothetical protein
HMPREF1322_RS05965	11513.3	-2.16376	0.257191	3.99545e-17	7.2245e-16	-	hypothetical protein
HMPREF1322_RS02315	11707.3	-3.02901	0.360522	4.39914e-17	7.88278e-16	-	tetratricopeptide repeat protein
HMPREF1322_RS05070	4910.46	-4.12239	0.49141	4.90739e-17	8.715e-16	-	DUF4252 domain-containing protein
HMPREF1322_RS06775	169.16	-2.63852	0.315221	5.74285e-17	1.00198e-15	-	hypothetical protein
HMPREF1322_RS04250	298.579	-2.9425	0.355951	1.37822e-16	2.3036e-15	-	ISAs1 family transposase
HMPREF1322_RS08700	3186.75	-3.18376	0.386683	1.81786e-16	2.98821e-15	-	hypothetical protein
HMPREF1322_RS01840	9026.36	-2.35995	0.287062	2.01716e-16	3.28863e-15	-	ISAs1-like element ISPg6 family transposase
HMPREF1322_RS07755	1662.82	-1.71056	0.211421	5.92971e-16	9.51144e-15	-	CapA family protein
HMPREF1322_RS04130	240.484	-2.78281	0.346739	1.00997e-15	1.5943e-14	-	para-aminobenzoate synthase
HMPREF1322_RS08925	2462.8	-2.15597	0.269146	1.14339e-15	1.79071e-14	-	ABC transporter permease
HMPREF1322_RS10150	57.2954	-3.06425	0.385648	1.93096e-15	2.97727e-14	-	DUF1661 domain-containing protein
HMPREF1322_RS07945	1407.89	-1.94043	0.244994	2.36903e-15	3.62462e-14	-	transposase
HMPREF1322_RS06955	5670.48	-2.47956	0.314449	3.13537e-15	4.7605e-14	-	iron-containing alcohol dehydrogenase
HMPREF1322_RS05075	19708.4	-4.87758	0.619112	3.31739e-15	4.99871e-14	-	hypothetical protein
HMPREF1322_RS00480	459.558	-1.9061	0.243217	4.61254e-15	6.84653e-14	-	FimB/Mfa2 family fimbrial subunit
HMPREF1322_RS08440	10232.7	-2.1432	0.275625	7.49975e-15	1.09684e-13	ruvA	Holliday junction branch migration protein RuvA
HMPREF1322_RS00965	422.212	-1.75331	0.226172	9.03832e-15	1.31221e-13	-	ribonuclease HII
HMPREF1322_RS03995	440.485	-2.38647	0.308657	1.0604e-14	1.51736e-13	-	hypothetical protein
HMPREF1322_RS05730	1520.64	-2.11497	0.274038	1.1835e-14	1.68142e-13	-	response regulator transcription factor
HMPREF1322_RS02675	7764.87	-1.79477	0.233267	1.42537e-14	2.01068e-13	-	hypothetical protein
HMPREF1322_RS04805	5644.57	-2.07842	0.271982	2.14259e-14	2.91891e-13	gldN	gliding motility protein GldN
HMPREF1322_RS05215	4318.5	-2.26788	0.297825	2.64065e-14	3.57296e-13	-	peptide deformylase
HMPREF1322_RS10470	190.45	-2.8008	0.371443	4.68789e-14	6.25787e-13	-	DUF1661 domain-containing protein
HMPREF1322_RS03650	5951.7	-2.22269	0.29577	5.69447e-14	7.55087e-13	-	4-alpha-glucanotransferase
HMPREF1322_RS04775	337.303	-2.74641	0.366456	6.65386e-14	8.70692e-13	-	TolC family protein
HMPREF1322_RS05470	6235.63	-2.50432	0.33443	6.97465e-14	9.02194e-13	-	hypothetical protein
HMPREF1322_RS06385	2339.82	-2.25847	0.301606	6.98531e-14	9.02194e-13	-	hypothetical protein
HMPREF1322_RS06965	189.438	-2.21768	0.296255	7.11553e-14	9.13083e-13	-	DNA helicase
HMPREF1322_RS10665	65.5939	-2.99618	0.400859	7.7556e-14	9.8254e-13	-	DUF1661 domain-containing protein
HMPREF1322_RS06460	37619.5	-2.01228	0.270538	1.02166e-13	1.28613e-12	-	transporter
HMPREF1322_RS04815	10830.6	-2.11007	0.284278	1.14866e-13	1.43691e-12	-	chromate transporter
HMPREF1322_RS02310	10536	-1.98877	0.268666	1.3377e-13	1.66293e-12	-	response regulator transcription factor
HMPREF1322_RS08300	41120.8	-2.2451	0.304247	1.59226e-13	1.95495e-12	dnaK	molecular chaperone DnaK
HMPREF1322_RS01640	17638.8	-2.69404	0.36732	2.2287e-13	2.68659e-12	-	carboxypeptidase-like regulatory domain-containing protein
HMPREF1322_RS06360	18098.7	-2.12954	0.290534	2.30597e-13	2.74645e-12	ahpC	peroxiredoxin
HMPREF1322_RS08435	20367.5	-2.35952	0.321895	2.29997e-13	2.74645e-12	sprA	cell surface protein SprA
HMPREF1322_RS00875	243.423	-1.89494	0.258651	2.36745e-13	2.80289e-12	-	transposase
HMPREF1322_RS09870	106.116	-2.19587	0.29978	2.39014e-13	2.81302e-12	-	hypothetical protein
HMPREF1322_RS01980	13336.6	-1.78216	0.243426	2.4582e-13	2.87609e-12	-	UDP-2,3-diacylglucosamine diphosphatase
HMPREF1322_RS04765	347.619	-2.38776	0.327497	3.07845e-13	3.58072e-12	-	ABC transporter ATP-binding protein
HMPREF1322_RS02415	24514.3	-2.52797	0.34698	3.20158e-13	3.7023e-12	-	T9SS type A sorting domain-containing protein
HMPREF1322_RS06375	70760.5	-3.06298	0.420653	3.30184e-13	3.79616e-12	-	hypothetical protein
HMPREF1322_RS10435	136.605	-2.26395	0.313027	4.74362e-13	5.39147e-12	-	DUF4372 domain-containing protein
HMPREF1322_RS08610	74722.9	-2.79595	0.386927	4.97342e-13	5.62052e-12	groL	chaperonin GroEL
HMPREF1322_RS10105	274.325	-2.36365	0.327521	5.32235e-13	5.94728e-12	-	transposase
HMPREF1322_RS10130	119.503	-2.11419	0.293259	5.62346e-13	6.24863e-12	-	DUF4372 domain-containing protein
HMPREF1322_RS05065	12679.6	-3.95854	0.55301	8.17651e-13	8.93576e-12	-	hypothetical protein
HMPREF1322_RS10655	523.741	-2.0313	0.28393	8.41457e-13	9.14567e-12	-	DUF1661 domain-containing protein
HMPREF1322_RS05920	146.321	-2.06681	0.290203	1.06415e-12	1.13795e-11	-	transposase
HMPREF1322_RS06765	50.4448	-2.58494	0.365968	1.62606e-12	1.72954e-11	-	DUF2149 domain-containing protein
HMPREF1322_RS06675	4190.72	-1.67221	0.237128	1.7646e-12	1.86691e-11	-	hypothetical protein
HMPREF1322_RS03220	3155.82	-1.62543	0.231473	2.18585e-12	2.27626e-11	tsaB	tRNA (adenosine(37)-N6)-threonylcarbamoyltransferase complex dimerization subunit type 1 TsaB
HMPREF1322_RS08970	323.639	-2.1394	0.307824	3.65103e-12	3.72405e-11	-	DNA-binding protein
HMPREF1322_RS03215	2398.84	-1.52196	0.219397	4.00465e-12	4.0639e-11	-	electron transfer flavoprotein subunit beta/FixA family protein
HMPREF1322_RS06780	2257.71	-2.26975	0.328357	4.7633e-12	4.78495e-11	-	cobaltochelatase subunit CobN
HMPREF1322_RS06935	420.851	-2.24758	0.32514	4.75643e-12	4.78495e-11	-	IS982 family transposase
HMPREF1322_RS05060	22045.1	-3.8127	0.5555	6.71749e-12	6.71412e-11	-	hypothetical protein
HMPREF1322_RS06960	2879.39	-2.13173	0.310791	6.93259e-12	6.86016e-11	-	phosphoribosyltransferase
HMPREF1322_RS08240	1615.02	-1.69832	0.250013	1.09886e-11	1.06098e-10	-	MATE family efflux transporter
HMPREF1322_RS09805	68.7784	-2.60251	0.38694	1.7453e-11	1.64521e-10	-	hypothetical protein
HMPREF1322_RS09735	121.429	-2.17096	0.324656	2.27868e-11	2.10805e-10	-	DUF4372 domain-containing protein
HMPREF1322_RS10785	37.197	-2.79936	0.419609	2.53471e-11	2.33405e-10	-	DUF1661 domain-containing protein
HMPREF1322_RS05220	8663.32	-2.25558	0.338443	2.65431e-11	2.42176e-10	-	tetratricopeptide repeat protein
HMPREF1322_RS04755	481.185	-1.95328	0.29352	2.83897e-11	2.55692e-10	-	ABC transporter permease
HMPREF1322_RS06380	739.379	-2.51224	0.37752	2.84102e-11	2.55692e-10	-	hypothetical protein
HMPREF1322_RS05830	771.26	-2.07518	0.31196	2.89007e-11	2.58935e-10	-	hypothetical protein
HMPREF1322_RS10040	77.1067	-2.08937	0.315312	3.44044e-11	3.05492e-10	-	DUF1661 domain-containing protein
HMPREF1322_RS07220	45.4431	-2.66933	0.408284	6.2375e-11	5.4414e-10	-	hypothetical protein
HMPREF1322_RS07250	320.751	-1.5832	0.243781	8.33807e-11	7.14846e-10	-	site-specific integrase
HMPREF1322_RS07265	1047.51	-2.32765	0.358867	8.80726e-11	7.48617e-10	-	helix-turn-helix transcriptional regulator
HMPREF1322_RS04770	592.863	-1.89031	0.294574	1.38896e-10	1.16078e-09	-	HlyD family efflux transporter periplasmic adaptor subunit
HMPREF1322_RS10895	76.375	-2.25558	0.353445	1.75129e-10	1.45138e-09	-	DUF1661 domain-containing protein
HMPREF1322_RS07045	672.898	-2.05941	0.32798	3.40593e-10	2.76506e-09	-	type IA DNA topoisomerase
HMPREF1322_RS08890	712.615	-2.15527	0.34467	4.02308e-10	3.24999e-09	-	hypothetical protein
HMPREF1322_RS02700	496.61	-1.80739	0.28923	4.13151e-10	3.31354e-09	-	hypothetical protein
HMPREF1322_RS00740	7059.72	-2.67649	0.4305	5.06183e-10	4.02719e-09	-	ABC transporter ATP-binding protein
HMPREF1322_RS05475	3179.51	-2.26553	0.364693	5.22569e-10	4.14099e-09	-	nucleotidyl transferase AbiEii/AbiGii toxin family protein
HMPREF1322_RS08645	862.858	-1.52327	0.24679	6.72849e-10	5.22772e-09	-	YicC family protein
HMPREF1322_RS03860	15144.8	-1.52241	0.249744	1.08844e-09	8.23161e-09	-	histidinol phosphate phosphatase
HMPREF1322_RS09500	12453.8	-2.24081	0.368155	1.15332e-09	8.65645e-09	-	DUF4252 domain-containing protein
HMPREF1322_RS10650	772.803	-1.74349	0.288486	1.50724e-09	1.11446e-08	-	IS982 family transposase
HMPREF1322_RS06075	35220.8	-1.85011	0.306958	1.66775e-09	1.22404e-08	-	TonB-dependent receptor
HMPREF1322_RS10440	31.9946	-2.77198	0.461492	1.89483e-09	1.37048e-08	-	hypothetical protein
HMPREF1322_RS07390	46272.9	-1.85308	0.310836	2.49783e-09	1.78712e-08	-	isoprenyl transferase
HMPREF1322_RS06680	11696.2	-1.79484	0.303468	3.33044e-09	2.34902e-08	-	DUF58 domain-containing protein
HMPREF1322_RS09495	6645	-2.52649	0.427778	3.50365e-09	2.45379e-08	-	hypothetical protein
HMPREF1322_RS08950	6052.76	-2.29587	0.389073	3.61552e-09	2.52325e-08	tsaE	tRNA (adenosine(37)-N6)-threonylcarbamoyltransferase complex ATPase subunit type 1 TsaE
HMPREF1322_RS06995	166.217	-2.4082	0.411812	4.98091e-09	3.39282e-08	-	NAD(P)-dependent oxidoreductase
HMPREF1322_RS01645	2763.52	-1.5317	0.26252	5.39178e-09	3.63534e-08	-	sodium:solute symporter
HMPREF1322_RS05055	695.356	-1.81022	0.310448	5.51005e-09	3.70253e-08	-	hypothetical protein
HMPREF1322_RS10610	81.5727	-2.41311	0.416008	6.60606e-09	4.40921e-08	-	DUF1661 domain-containing protein
HMPREF1322_RS03990	4102.55	-2.15278	0.372058	7.20276e-09	4.7914e-08	-	ATP-binding protein
HMPREF1322_RS04745	370.68	-1.72252	0.299426	8.78063e-09	5.76392e-08	-	hypothetical protein
HMPREF1322_RS05500	2605.7	-2.29254	0.401403	1.12103e-08	7.26295e-08	-	DUF3853 family protein
HMPREF1322_RS10240	316.51	-1.81261	0.320649	1.57727e-08	1.00551e-07	-	hypothetical protein
HMPREF1322_RS00150	4815.94	-2.05347	0.36498	1.84153e-08	1.15546e-07	-	tRNA-Arg
HMPREF1322_RS08940	9265.06	-1.70183	0.306387	2.784e-08	1.71436e-07	-	thymidine kinase
HMPREF1322_RS06785	2035.5	-1.52304	0.275519	3.24122e-08	1.95951e-07	-	TonB-dependent receptor
HMPREF1322_RS00120	4278.48	-1.99608	0.362267	3.58882e-08	2.15005e-07	-	HlyC/CorC family transporter
HMPREF1322_RS05980	263.974	-2.018	0.36689	3.79184e-08	2.26485e-07	-	hypothetical protein
HMPREF1322_RS06990	89.2051	-2.54177	0.462872	3.98964e-08	2.37587e-07	-	radical SAM protein
HMPREF1322_RS05505	1717.15	-2.15601	0.393002	4.1113e-08	2.44101e-07	-	AAA family ATPase
HMPREF1322_RS06950	2808.49	-1.86378	0.347902	8.45201e-08	4.85869e-07	-	ribulose-bisphosphate carboxylase
HMPREF1322_RS08245	2724.42	-1.69906	0.318023	9.1632e-08	5.20117e-07	-	AraC family transcriptional regulator
HMPREF1322_RS03605	124.705	-1.93064	0.361432	9.21127e-08	5.20489e-07	-	hypothetical protein
HMPREF1322_RS07455	311.47	-2.07432	0.389822	1.03081e-07	5.79175e-07	-	DUF805 domain-containing protein
HMPREF1322_RS10580	30.2239	-2.79903	0.531222	1.37144e-07	7.47339e-07	-	DUF1661 domain-containing protein
HMPREF1322_RS06660	2355.27	-1.50583	0.287125	1.56692e-07	8.37794e-07	-	tetratricopeptide repeat protein
HMPREF1322_RS10290	94.7211	-1.58548	0.302722	1.62835e-07	8.65989e-07	yidD	membrane protein insertion efficiency factor YidD
HMPREF1322_RS00135	6625.6	-2.03946	0.39171	1.92365e-07	1.00688e-06	-	phosphotransferase
HMPREF1322_RS05835	226.619	-1.96256	0.378154	2.10468e-07	1.09016e-06	-	N-acetylmuramoyl-L-alanine amidase
HMPREF1322_RS07000	476.3	-1.87913	0.362842	2.23183e-07	1.14706e-06	-	LytB
HMPREF1322_RS02275	195.477	-1.59301	0.308939	2.51754e-07	1.27415e-06	-	IS3 family transposase
HMPREF1322_RS02425	1332.39	-1.8703	0.36464	2.91017e-07	1.46516e-06	-	hypothetical protein
HMPREF1322_RS03910	206.841	-2.11722	0.424725	6.19872e-07	2.94958e-06	-	hypothetical protein
HMPREF1322_RS09955	80.8386	-1.62928	0.327934	6.75404e-07	3.18085e-06	-	DUF1661 domain-containing protein
HMPREF1322_RS10715	650.22	-1.68303	0.340893	7.92873e-07	3.71064e-06	-	IS5/IS1182 family transposase
HMPREF1322_RS00880	129.522	-1.92542	0.390498	8.19422e-07	3.80801e-06	-	DUF1661 domain-containing protein
HMPREF1322_RS07155	1438.04	-1.80004	0.365048	8.18179e-07	3.80801e-06	-	DUF3872 domain-containing protein
HMPREF1322_RS10550	23.103	-2.30282	0.467194	8.2638e-07	3.8314e-06	-	DUF1661 domain-containing protein
HMPREF1322_RS10545	29.3112	-2.49386	0.50609	8.32031e-07	3.83828e-06	-	DUF1661 domain-containing protein
HMPREF1322_RS08615	686.239	-1.79907	0.365659	8.65041e-07	3.96444e-06	-	tRNA-Ser
HMPREF1322_RS06860	64.3816	-1.73357	0.355477	1.07856e-06	4.84257e-06	-	helix-turn-helix transcriptional regulator
HMPREF1322_RS10775	94.8253	-1.86697	0.383502	1.12615e-06	5.04483e-06	-	hypothetical protein
HMPREF1322_RS00140	1851.9	-2.38615	0.492396	1.25973e-06	5.60537e-06	-	hypothetical protein
HMPREF1322_RS10835	15.9741	-3.01275	0.626968	1.54548e-06	6.80078e-06	-	DUF1661 domain-containing protein
HMPREF1322_RS07005	281.844	-2.13346	0.444288	1.57108e-06	6.8982e-06	-	A-factor biosynthesis hotdog domain protein
HMPREF1322_RS06945	4876.93	-1.98026	0.412578	1.58897e-06	6.96135e-06	-	hypothetical protein
HMPREF1322_RS10190	103.777	-2.19037	0.459532	1.87433e-06	8.10444e-06	-	hypothetical protein
HMPREF1322_RS07780	2319.58	-2.31565	0.491944	2.51203e-06	1.05633e-05	-	MBL fold metallo-hydrolase
HMPREF1322_RS08150	403.179	-1.73564	0.371023	2.89681e-06	1.20792e-05	-	BlaI/MecI/CopY family transcriptional regulator
HMPREF1322_RS10235	20.5066	-2.42473	0.521364	3.30752e-06	1.3677e-05	-	helix-turn-helix domain-containing protein
HMPREF1322_RS08275	1262.16	-1.741	0.378471	4.22345e-06	1.70394e-05	-	transcriptional regulator
HMPREF1322_RS10505	20.7629	-2.25723	0.491101	4.30149e-06	1.73191e-05	-	hypothetical protein
HMPREF1322_RS07195	1401.33	-2.00019	0.436842	4.6776e-06	1.86822e-05	-	hypothetical protein
HMPREF1322_RS10570	68.896	-1.97599	0.432439	4.89134e-06	1.94968e-05	-	DUF1661 domain-containing protein
HMPREF1322_RS04845	153.061	-1.7611	0.386759	5.27617e-06	2.08634e-05	-	IS982 family transposase
HMPREF1322_RS08895	291.246	-1.60116	0.35533	6.60235e-06	2.57492e-05	-	hypothetical protein
HMPREF1322_RS10695	84.1441	-1.62218	0.361257	7.11005e-06	2.76749e-05	-	DUF1661 domain-containing protein
HMPREF1322_RS07935	408390	-2.01351	0.448622	7.18198e-06	2.79003e-05	-	DegQ family serine endoprotease
HMPREF1322_RS01340	1687.94	-1.54583	0.347427	8.61259e-06	3.30066e-05	-	iron ABC transporter permease
HMPREF1322_RS03265	138.425	-1.71523	0.386111	8.8991e-06	3.40391e-05	-	T9SS type A sorting domain-containing protein
HMPREF1322_RS02320	371.589	-1.58404	0.357726	9.50726e-06	3.60189e-05	xseB	exodeoxyribonuclease VII small subunit
HMPREF1322_RS10525	52.6403	-1.72363	0.391543	1.07189e-05	4.00751e-05	-	IS982 family transposase
HMPREF1322_RS04710	161.141	-1.78064	0.404428	1.0683e-05	4.00751e-05	-	DUF3987 domain-containing protein
HMPREF1322_RS08705	1990.19	-1.54994	0.352587	1.1031e-05	4.10873e-05	-	sigma-70 family RNA polymerase sigma factor
HMPREF1322_RS03915	1117.96	-1.97038	0.449066	1.14536e-05	4.25818e-05	-	hypothetical protein
HMPREF1322_RS10245	596.935	-1.50078	0.343448	1.24397e-05	4.57691e-05	-	DNA-binding protein
HMPREF1322_RS05110	46.6128	-1.93259	0.448689	1.65346e-05	5.89377e-05	-	hypothetical protein
HMPREF1322_RS09785	39.5869	-1.92545	0.448559	1.76658e-05	6.23003e-05	-	metalloprotease
HMPREF1322_RS07110	35.8934	-1.93874	0.45478	2.01667e-05	7.06189e-05	-	DUF4133 domain-containing protein
HMPREF1322_RS10885	48.5675	-1.88364	0.4456	2.36621e-05	8.2136e-05	-	DUF1661 domain-containing protein
HMPREF1322_RS10360	1451.37	-1.92448	0.456983	2.53925e-05	8.75316e-05	-	DUF1661 domain-containing protein
HMPREF1322_RS06970	77.0906	-1.51105	0.36256	3.07673e-05	0.000103899	-	HAD family hydrolase
HMPREF1322_RS10615	31.6475	-1.62982	0.396167	3.88906e-05	0.00012957	-	DUF1661 domain-containing protein
HMPREF1322_RS04000	11201.9	-1.54507	0.392526	8.27718e-05	0.000260495	-	hypothetical protein
HMPREF1322_RS04005	5576.81	-1.55959	0.399042	9.29294e-05	0.000289259	-	hypothetical protein
HMPREF1322_RS06865	90.1715	-1.65489	0.423854	9.44669e-05	0.000293127	-	helix-turn-helix domain-containing protein
HMPREF1322_RS09905	33.7901	-1.69909	0.44651	0.000141648	0.000422395	-	IS3 family transposase
HMPREF1322_RS07270	12638.4	-1.72592	0.454756	0.000147492	0.000437852	-	hypothetical protein
HMPREF1322_RS05985	38.0631	-1.77958	0.471648	0.000161224	0.000473671	-	hypothetical protein
HMPREF1322_RS07105	33.6704	-1.58397	0.424197	0.000188424	0.000546321	-	DUF4134 domain-containing protein
HMPREF1322_RS10430	55.1575	-1.83245	0.499977	0.000247278	0.000703628	-	DUF1661 domain-containing protein
HMPREF1322_RS08725	3373.79	-1.52235	0.418205	0.000272432	0.000765349	-	ABC transporter permease
HMPREF1322_RS10645	530.533	-1.57929	0.437296	0.00030444	0.000844533	-	RHS repeat-associated core domain-containing protein
HMPREF1322_RS07095	28.0669	-1.74996	0.486631	0.000323057	0.000888742	-	DUF3408 domain-containing protein
HMPREF1322_RS10565	48.2302	-1.74577	0.487398	0.000341228	0.000932285	-	DUF1661 domain-containing protein
HMPREF1322_RS03880	1013.11	-1.54771	0.435868	0.000383964	0.00103483	-	hypothetical protein
HMPREF1322_RS07215	50.2166	-1.70502	0.483869	0.000425544	0.00113701	-	hypothetical protein
HMPREF1322_RS10055	18.2713	-1.9082	0.563615	0.000710112	0.00181311	-	hypothetical protein
HMPREF1322_RS09960	248.041	-1.75428	0.522144	0.00078008	0.00195413	-	hypothetical protein
HMPREF1322_RS10350	15.2881	-1.90774	0.578247	0.000969705	0.00238117	-	DUF1661 domain-containing protein
HMPREF1322_RS09970	250.442	-1.84088	0.559665	0.00100455	0.00245159	-	hypothetical protein
HMPREF1322_RS09820	251.637	-1.72053	0.524816	0.00104419	0.00253898	-	hypothetical protein
HMPREF1322_RS10585	14.9557	-1.81505	0.570634	0.00146885	0.00344928	-	DUF1661 domain-containing protein
HMPREF1322_RS08960	487.046	-1.68107	0.533773	0.00163605	0.00378385	-	hypothetical protein
HMPREF1322_RS10705	4.84033	-3.34778	1.06325	0.00164039	0.00378947	-	DUF1661 domain-containing protein
HMPREF1322_RS04015	558.386	-1.52159	0.486532	0.00176354	0.00402256	-	DUF3408 domain-containing protein
HMPREF1322_RS04705	57.4565	-1.63539	0.546067	0.00274573	0.0060546	-	helix-turn-helix domain-containing protein
HMPREF1322_RS03700	39.8954	-1.66862	0.695043	0.0163616	0.0300215	-	hypothetical protein
LFC: log2 fold change
lfcSE: Standard error of log2 fold change
