# Supplementary material for: Hemin availability induces coordinated DNA methylation and gene expression changes in Porphyromonas gingivalis
Source: mSystems. 2023 Jul 12;8(4):e01193-22. doi: 10.1128/msystems.01193-22 (PMC10470040; doi:10.1128/msystems.01193-22)
Supplement: Table S3 — GO molecular functions over-expressed in excess hemin conditions (based on 40 genes, FDR = 10%). [file msystems.01193-22-s0004.xlsx]

## Sheet: Sheet1
Enrichment FDR	Genes in list	Total genes	Functional Category	Genes
0.000251871	10	79	nucleic acid binding	DNAA INFB RPOC LIGA RPSO RPSD RPLO RPLF RPLN FUSA
0.000607248	14	189	binding	DNAA INFB RPOC YBEY HCP LIGA FOLK RPSO RPSD RPLO RPLF RPLN FUSA THIC
0.00148331	7	50	structural constituent of ribosome	RPMI RPSO RPLQ RPSD RPLO RPLF RPLN
0.00148331	7	51	structural molecule activity	RPMI RPSO RPLQ RPSD RPLO RPLF RPLN
0.00258173	7	59	RNA binding	INFB RPSO RPSD RPLO RPLF RPLN FUSA
0.00258173	11	153	organic cyclic compound binding	DNAA INFB RPOC LIGA FOLK RPSO RPSD RPLO RPLF RPLN FUSA
0.00258173	11	153	heterocyclic compound binding	DNAA INFB RPOC LIGA FOLK RPSO RPSD RPLO RPLF RPLN FUSA
0.00682112	5	34	rRNA binding	RPSO RPSD RPLO RPLF RPLN
0.0288004	3	14	DNA binding	DNAA RPOC LIGA
0.0329425	10	183	catalytic activity	INFB RPOC YBEY HCP TRMB LIGA FOLK FUSA THIC XPT
0.0438117	8	132	ion binding	DNAA INFB YBEY HCP LIGA FOLK FUSA THIC
0.0641697	1	1	xanthine phosphoribosyltransferase activity	XPT
0.0641697	1	1	DNA replication origin binding	DNAA
0.0641697	1	1	2-amino-4-hydroxy-6-hydroxymethyldihydropteridine diphosphokinase activity	FOLK
0.0641697	1	1	DNA ligase activity	LIGA
0.0641697	1	1	DNA ligase (NAD+) activity	LIGA
0.0641697	2	7	GTPase activity	INFB FUSA
0.0641697	2	8	translation factor activity, RNA binding	INFB FUSA
0.0641697	1	1	tRNA (guanine-N7-)-methyltransferase activity	TRMB
0.0641697	1	1	secondary active transmembrane transporter activity	NHAA
0.0641697	1	1	antiporter activity	NHAA
0.0641697	1	1	ligase activity, forming phosphoric ester bonds	LIGA
0.0641697	1	1	active transmembrane transporter activity	NHAA
0.0641697	1	1	sequence-specific DNA binding	DNAA
0.0641697	2	8	translation regulator activity	INFB FUSA
0.0641697	1	1	hydroxylamine reductase activity	HCP
0.0641697	2	11	iron-sulfur cluster binding	HCP THIC
0.0641697	2	11	4 iron, 4 sulfur cluster binding	HCP THIC
0.0641697	2	11	metal cluster binding	HCP THIC
0.0641697	2	8	translation regulator activity, nucleic acid binding	INFB FUSA
0.0641697	1	1	purine phosphoribosyltransferase activity	XPT
0.0641697	1	1	sequence-specific double-stranded DNA binding	DNAA
0.0857199	2	13	nucleoside-triphosphatase activity	INFB FUSA
0.0972904	2	16	nucleoside binding	INFB FUSA
0.0972904	2	15	purine nucleoside binding	INFB FUSA
0.0972904	1	2	metalloendopeptidase activity	YBEY
0.0972904	2	15	GTP binding	INFB FUSA
0.0972904	1	2	tRNA (guanine) methyltransferase activity	TRMB
0.0972904	1	2	diphosphotransferase activity	FOLK
0.0972904	2	15	guanyl nucleotide binding	INFB FUSA
0.0972904	2	16	ribonucleoside binding	INFB FUSA
0.0972904	2	15	purine ribonucleoside binding	INFB FUSA
0.0972904	2	15	guanyl ribonucleotide binding	INFB FUSA
