# Supplementary material for: Hemin availability induces coordinated DNA methylation and gene expression changes in Porphyromonas gingivalis
Source: mSystems. 2023 Jul 12;8(4):e01193-22. doi: 10.1128/msystems.01193-22 (PMC10470040; doi:10.1128/msystems.01193-22)
Supplement: Table S4 — GO molecular functions under-expressed in excess hemin conditions (based on 8 genes, FDR = 10%). [file msystems.01193-22-s0005.xlsx]

## Sheet: Sheet1
Enrichment FDR	Genes in list	Total genes	Functional Category	Genes
8.9162e-08	4	6	protein binding	HTPG DNAK GRPE DNAJ
1.02039e-06	6	68	adenyl nucleotide binding	HTPG GROL RUVA DNAK GRPE DNAJ
1.89558e-06	6	90	nucleotide binding	HTPG GROL RUVA DNAK GRPE DNAJ
1.89558e-06	6	83	purine nucleotide binding	HTPG GROL RUVA DNAK GRPE DNAJ
1.89558e-06	3	4	unfolded protein binding	HTPG DNAK DNAJ
1.89558e-06	6	90	nucleoside phosphate binding	HTPG GROL RUVA DNAK GRPE DNAJ
2.56188e-06	6	97	small molecule binding	HTPG GROL RUVA DNAK GRPE DNAJ
1.23741e-05	5	67	ATP binding	HTPG GROL RUVA DNAK DNAJ
1.23741e-05	5	67	adenyl ribonucleotide binding	HTPG GROL RUVA DNAK DNAJ
1.71809e-05	5	73	drug binding	HTPG GROL RUVA DNAK DNAJ
2.18427e-05	5	83	ribonucleotide binding	HTPG GROL RUVA DNAK DNAJ
2.18427e-05	5	82	purine ribonucleotide binding	HTPG GROL RUVA DNAK DNAJ
2.18427e-05	5	82	purine ribonucleoside triphosphate binding	HTPG GROL RUVA DNAK DNAJ
2.18427e-05	6	153	organic cyclic compound binding	HTPG GROL RUVA DNAK GRPE DNAJ
2.18427e-05	6	153	heterocyclic compound binding	HTPG GROL RUVA DNAK GRPE DNAJ
2.30717e-05	5	85	carbohydrate derivative binding	HTPG GROL RUVA DNAK DNAJ
2.88972e-05	5	90	anion binding	HTPG GROL RUVA DNAK DNAJ
5.39342e-05	6	189	binding	HTPG GROL RUVA DNAK GRPE DNAJ
0.000171772	5	132	ion binding	HTPG GROL RUVA DNAK DNAJ
0.00656539	1	1	adenyl-nucleotide exchange factor activity	GRPE
0.00656539	1	1	chorismate synthase activity	AROC
0.00656539	1	1	carbon-oxygen lyase activity, acting on phosphates	AROC
0.00656539	1	1	enzyme regulator activity	GRPE
0.00656539	1	1	heat shock protein binding	DNAJ
0.00656539	1	1	identical protein binding	GRPE
0.00656539	1	1	protein homodimerization activity	GRPE
0.00656539	1	1	chaperone binding	GRPE
0.00656539	1	1	nucleoside-triphosphatase regulator activity	GRPE
0.00656539	1	1	ATPase regulator activity	GRPE
0.00656539	1	1	molecular function regulator	GRPE
0.0119152	1	2	DNA helicase activity	RUVA
0.0119152	1	2	helicase activity	RUVA
0.0119152	1	2	four-way junction helicase activity	RUVA
0.0173153	1	3	protein dimerization activity	GRPE
0.0223863	1	4	carbon-oxygen lyase activity	AROC
0.0325271	1	6	catalytic activity, acting on DNA	RUVA
0.0676969	1	13	nucleoside-triphosphatase activity	RUVA
0.070856	1	14	DNA binding	RUVA
0.0774192	1	17	pyrophosphatase activity	RUVA
0.0774192	1	17	hydrolase activity, acting on acid anhydrides	RUVA
0.0774192	1	17	hydrolase activity, acting on acid anhydrides, in phosphorus-containing anhydrides	RUVA
0.0774192	1	16	lyase activity	AROC
