# Supplementary material for: Hemin availability induces coordinated DNA methylation and gene expression changes in Porphyromonas gingivalis
Source: mSystems. 2023 Jul 12;8(4):e01193-22. doi: 10.1128/msystems.01193-22 (PMC10470040; doi:10.1128/msystems.01193-22)
Supplement: Table S5 — 'GATC'-DMMs identified in P. gingivalis W50, selecting for minimum 10× (A) or 100 × (B) coverage and mean 5% methylation difference between experimental conditions (FDR = 5%). [file msystems.01193-22-s0006.xlsx]

## Sheet: Sheet1
A. 'GATC'-DMMs identified in P. gingivalis W50, selecting for minimum 10× coverage and mean 5% methylation difference between experimental conditions (FDR = 5%).
Contig	Position	mean % methylation: LiH	mean % methylation: ExH	% methylation difference	P-value	Gene ID (Locus Tag)	Gene Symbol	Gene Product	Genes ± 1 kb away	Genes with DMAs
NZ_AJZS01000061.1	4519	0.107116	0.0446712	0.0624447	0.000313585	HMPREF1322_RS05790	-	zinc-dependent metalloprotease	HMPREF1322_RS05790	-
NZ_AJZS01000040.1	8196	0.1646	0.105919	0.0586809	0.000363725	HMPREF1322_RS03820	-	S46 family peptidase	HMPREF1322_RS03810,HMPREF1322_RS03815,HMPREF1322_RS03820	-
NZ_AJZS01000073.1	13306	0.0860546	0.0183381	0.0677164	0.000578924	-	-	-	HMPREF1322_RS07415,HMPREF1322_RS10800	-
NZ_AJZS01000017.1	22709	0.187931	0.080391	0.10754	0.000722013	HMPREF1322_RS01475	trxB	thioredoxin-disulfide reductase	HMPREF1322_RS01470,HMPREF1322_RS01475,HMPREF1322_RS01480,HMPREF1322_RS01485	HMPREF1322_RS01475,HMPREF1322_RS01480,HMPREF1322_RS01485
NZ_AJZS01000035.1	3012	0.165159	0.108728	0.0564307	0.000750809	HMPREF1322_RS03335	-	cell division protein FtsA	HMPREF1322_RS03330,HMPREF1322_RS03335,HMPREF1322_RS03340	-
NZ_AJZS01000004.1	10738	0.610255	0.490617	0.119638	0.000815901	HMPREF1322_RS00255	-	RNA methyltransferase	HMPREF1322_RS00250,HMPREF1322_RS00255	-
NZ_AJZS01000012.1	3971	0.331352	0.275811	0.0555407	0.000841759	HMPREF1322_RS00755	radA	DNA repair protein RadA	HMPREF1322_RS00750,HMPREF1322_RS00755,HMPREF1322_RS00760	-
NZ_AJZS01000098.1	62722	0.154153	0.103723	0.0504303	0.000893012	HMPREF1322_RS09330	metG	methionine--tRNA ligase	HMPREF1322_RS09330,HMPREF1322_RS09335	-
NZ_AJZS01000047.1	36101	0.140866	0.0340297	0.106837	0.000972218	HMPREF1322_RS04235	-	HXXEE domain-containing protein	HMPREF1322_RS04230,HMPREF1322_RS04235,HMPREF1322_RS04240,HMPREF1322_RS04245	-
NZ_AJZS01000027.1	17728	0.241434	0.174071	0.0673629	0.00261824	HMPREF1322_RS02810	-	adenylosuccinate synthase	HMPREF1322_RS02805,HMPREF1322_RS02810,HMPREF1322_RS02815	-
NZ_AJZS01000046.1	2440	0.28512	0.222488	0.0626322	0.00272338	HMPREF1322_RS04095	-	lipase	HMPREF1322_RS04090,HMPREF1322_RS04095,HMPREF1322_RS04100	HMPREF1322_RS04100
NZ_AJZS01000008.1	5293	0.317468	0.22834	0.0891288	0.00312295	HMPREF1322_RS00485	-	DUF4906 domain-containing protein	HMPREF1322_RS00480,HMPREF1322_RS00485	-
NZ_AJZS01000059.1	19712	0.254258	0.18279	0.0714674	0.00323022	HMPREF1322_RS05660	gcvH	glycine cleavage system protein GcvH	HMPREF1322_RS05650,HMPREF1322_RS05655,HMPREF1322_RS05660,HMPREF1322_RS05665	-
NZ_AJZS01000084.1	1446	0.284192	0.232427	0.0517652	0.00344044	HMPREF1322_RS07980	-	phospho-sugar mutase	HMPREF1322_RS07980,HMPREF1322_RS07985	-
NZ_AJZS01000036.1	6094	0.265557	0.320577	0.0550191	0.00381493	HMPREF1322_RS03420	-	YjgP/YjgQ family permease	HMPREF1322_RS03415,HMPREF1322_RS03420,HMPREF1322_RS03425	-
NZ_AJZS01000021.1	30977	0.144617	0.0789222	0.065695	0.0039668	HMPREF1322_RS02080	-	hypothetical protein	HMPREF1322_RS02070,HMPREF1322_RS02075,HMPREF1322_RS02080	-
NZ_AJZS01000010.1	453	0.153827	0.0778947	0.0759321	0.0045481	HMPREF1322_RS00660	-	hypothetical protein	HMPREF1322_RS00660,HMPREF1322_RS00665	-
NZ_AJZS01000069.1	33157	0.139329	0.0784513	0.0608777	0.00475996	HMPREF1322_RS06600	-	isoleucine--tRNA ligase	HMPREF1322_RS06600	-
NZ_AJZS01000079.1	16506	0.466265	0.396696	0.0695688	0.00489812	HMPREF1322_RS07820	-	hypothetical protein	HMPREF1322_RS07815,HMPREF1322_RS10820,HMPREF1322_RS07820,HMPREF1322_RS07825,HMPREF1322_RS07830	-
NZ_AJZS01000050.1	2327	0.127274	0.201719	0.0744457	0.00589868	HMPREF1322_RS04330	-	nucleoside permease	HMPREF1322_RS04325,HMPREF1322_RS04330	HMPREF1322_RS04325, HMPREF1322_RS04330
NZ_AJZS01000050.1	2219	0.365816	0.457203	0.091387	0.006613	HMPREF1322_RS04330	-	nucleoside permease	HMPREF1322_RS04325,HMPREF1322_RS04330	HMPREF1322_RS04325, HMPREF1322_RS04330
NZ_AJZS01000012.1	508	0.619944	0.675134	0.0551902	0.00681553	HMPREF1322_RS00750	-	transglutaminase domain-containing protein	HMPREF1322_RS09735,HMPREF1322_RS00750	-
NZ_AJZS01000070.1	1747	0.243029	0.333217	0.0901879	0.006919	HMPREF1322_RS07285	-	IS5/IS1182 family transposase	HMPREF1322_RS07280,HMPREF1322_RS07285	-
NZ_AJZS01000013.1	14613	0.282514	0.209751	0.0727626	0.00743121	HMPREF1322_RS00840	purH	bifunctional phosphoribosylaminoimidazolecarboxamide formyltransferase/IMP cyclohydrolase	HMPREF1322_RS00835,HMPREF1322_RS00840	-
NZ_AJZS01000019.1	885	0.210962	0.264299	0.0533364	0.00822589	-	-	-	HMPREF1322_RS01870,HMPREF1322_RS09810,HMPREF1322_RS01875	-
NZ_AJZS01000028.1	32344	0.258499	0.183167	0.0753322	0.00825721	HMPREF1322_RS03045	-	glutamine--tRNA ligase/YqeY domain fusion protein	HMPREF1322_RS03045,HMPREF1322_RS03050	-
NZ_AJZS01000099.1	1724	0.331344	0.25912	0.0722236	0.00933149	HMPREF1322_RS09365	topB	DNA topoisomerase III	HMPREF1322_RS09365	HMPREF1322_RS09365
NZ_AJZS01000036.1	6439	0.413937	0.36234	0.0515972	0.0111778	HMPREF1322_RS03425	tgt	tRNA guanosine(34) transglycosylase Tgt	HMPREF1322_RS03420,HMPREF1322_RS03425	-
NZ_AJZS01000003.1	1464	0.428942	0.330944	0.0979989	0.0132676	HMPREF1322_RS00145	-	peptidase C69	HMPREF1322_RS00145,HMPREF1322_RS00150	-
NZ_AJZS01000038.1	3068	0.246853	0.185958	0.060895	0.0140898	HMPREF1322_RS03650	-	4-alpha-glucanotransferase	HMPREF1322_RS03645,HMPREF1322_RS03650	HMPREF1322_RS03645,HMPREF1322_RS03650
NZ_AJZS01000079.1	3505	0.530709	0.599349	0.0686395	0.0151876	HMPREF1322_RS07770	-	DUF3298 domain-containing protein	HMPREF1322_RS07765,HMPREF1322_RS07770,HMPREF1322_RS07775	HMPREF1322_RS07770,HMPREF1322_RS07775
NZ_AJZS01000085.1	6375	0.347769	0.273646	0.0741229	0.0166931	HMPREF1322_RS08150	-	BlaI/MecI/CopY family transcriptional regulator	HMPREF1322_RS08145,HMPREF1322_RS08150,HMPREF1322_RS08155	HMPREF1322_RS08150,HMPREF1322_RS08155
NZ_AJZS01000051.1	30195	0.243411	0.176003	0.0674079	0.0185527	HMPREF1322_RS04675	-	hypothetical protein	HMPREF1322_RS10065,HMPREF1322_RS04675,HMPREF1322_RS04680	-
NZ_AJZS01000022.1	20607	0.376244	0.312723	0.0635215	0.0205515	HMPREF1322_RS02165	-	AsmA family protein	HMPREF1322_RS02160,HMPREF1322_RS02165	-
NZ_AJZS01000078.1	27756	0.322584	0.250095	0.0724885	0.021041	-	-	-	HMPREF1322_RS07735,HMPREF1322_RS07745	-
NZ_AJZS01000071.1	11377	0.219645	0.168953	0.0506925	0.0215897	HMPREF1322_RS07340	-	histidine--tRNA ligase	HMPREF1322_RS07340,HMPREF1322_RS07345,HMPREF1322_RS07350	-
B. 'GATC'-DMMs identified in P. gingivalis W50, selecting for minimum 100× coverage and mean 5% methylation difference between experimental conditions (FDR = 5%).
Contig	Position	mean % methylation: LiH	mean % methylation: ExH	% methylation difference	P-value	Gene ID (Locus Tag)	Gene Symbol	Gene Product	Genes ± 1 kb away	Genes with DMAs	In 10x coverage results
NZ_AJZS01000061.1	4519	0.107116	0.0446712	0.0624447	0.000313585	HMPREF1322_RS05790	-	zinc-dependent metalloprotease	HMPREF1322_RS05790	-	Yes
NZ_AJZS01000040.1	8196	0.1646	0.105919	0.0586809	0.000363725	HMPREF1322_RS03820	-	S46 family peptidase	HMPREF1322_RS03810,HMPREF1322_RS03815,HMPREF1322_RS03820	-	Yes
NZ_AJZS01000073.1	13306	0.0860546	0.0183381	0.0677164	0.000578924	-	-	-	HMPREF1322_RS07415,HMPREF1322_RS10800	-	Yes
NZ_AJZS01000017.1	22709	0.187931	0.080391	0.10754	0.000722013	HMPREF1322_RS01475	trxB	thioredoxin-disulfide reductase	HMPREF1322_RS01470,HMPREF1322_RS01475,HMPREF1322_RS01480,HMPREF1322_RS01485	HMPREF1322_RS01475,HMPREF1322_RS01480,HMPREF1322_RS01485	Yes
NZ_AJZS01000035.1	3012	0.165159	0.108728	0.0564307	0.000750809	HMPREF1322_RS03335	-	cell division protein FtsA	HMPREF1322_RS03330,HMPREF1322_RS03335,HMPREF1322_RS03340	-	Yes
NZ_AJZS01000004.1	10738	0.610255	0.490617	0.119638	0.000815901	HMPREF1322_RS00255	-	RNA methyltransferase	HMPREF1322_RS00250,HMPREF1322_RS00255	-	Yes
NZ_AJZS01000012.1	3971	0.331352	0.275811	0.0555407	0.000841759	HMPREF1322_RS00755	radA	DNA repair protein RadA	HMPREF1322_RS00750,HMPREF1322_RS00755,HMPREF1322_RS00760	-	Yes
NZ_AJZS01000098.1	62722	0.154153	0.103723	0.0504303	0.000893012	HMPREF1322_RS09330	metG	methionine--tRNA ligase	HMPREF1322_RS09330,HMPREF1322_RS09335	-	Yes
NZ_AJZS01000047.1	36101	0.140866	0.0340297	0.106837	0.000972218	HMPREF1322_RS04235	-	HXXEE domain-containing protein	HMPREF1322_RS04230,HMPREF1322_RS04235,HMPREF1322_RS04240,HMPREF1322_RS04245	-	Yes
NZ_AJZS01000027.1	17728	0.241434	0.174071	0.0673629	0.00261824	HMPREF1322_RS02810	-	adenylosuccinate synthase	HMPREF1322_RS02805,HMPREF1322_RS02810,HMPREF1322_RS02815	-	Yes
NZ_AJZS01000046.1	2440	0.28512	0.222488	0.0626322	0.00272338	HMPREF1322_RS04095	-	lipase	HMPREF1322_RS04090,HMPREF1322_RS04095,HMPREF1322_RS04100	HMPREF1322_RS04100	Yes
NZ_AJZS01000008.1	5293	0.317468	0.22834	0.0891288	0.00312295	HMPREF1322_RS00485	-	DUF4906 domain-containing protein	HMPREF1322_RS00480,HMPREF1322_RS00485	-	Yes
NZ_AJZS01000059.1	19712	0.254258	0.18279	0.0714674	0.00323022	HMPREF1322_RS05660	gcvH	glycine cleavage system protein GcvH	HMPREF1322_RS05650,HMPREF1322_RS05655,HMPREF1322_RS05660,HMPREF1322_RS05665	-	Yes
NZ_AJZS01000084.1	1446	0.284192	0.232427	0.0517652	0.00344044	HMPREF1322_RS07980	-	phospho-sugar mutase	HMPREF1322_RS07980,HMPREF1322_RS07985	-	Yes
NZ_AJZS01000036.1	6094	0.265557	0.320577	0.0550191	0.00381493	HMPREF1322_RS03420	-	YjgP/YjgQ family permease	HMPREF1322_RS03415,HMPREF1322_RS03420,HMPREF1322_RS03425	-	Yes
NZ_AJZS01000021.1	30977	0.144617	0.0789222	0.065695	0.0039668	HMPREF1322_RS02080	-	hypothetical protein	HMPREF1322_RS02070,HMPREF1322_RS02075,HMPREF1322_RS02080	-	Yes
NZ_AJZS01000010.1	453	0.153827	0.0778947	0.0759321	0.0045481	HMPREF1322_RS00660	-	hypothetical protein	HMPREF1322_RS00660,HMPREF1322_RS00665	-	Yes
NZ_AJZS01000069.1	33157	0.139329	0.0784513	0.0608777	0.00475996	HMPREF1322_RS06600	-	isoleucine--tRNA ligase	HMPREF1322_RS06600	-	Yes
NZ_AJZS01000079.1	16506	0.466265	0.396696	0.0695688	0.00489812	HMPREF1322_RS07820	-	hypothetical protein	HMPREF1322_RS07815,HMPREF1322_RS10820,HMPREF1322_RS07820,HMPREF1322_RS07825,HMPREF1322_RS07830	-	Yes
NZ_AJZS01000050.1	2327	0.127274	0.201719	0.0744457	0.00589868	HMPREF1322_RS04330	-	nucleoside permease	HMPREF1322_RS04325,HMPREF1322_RS04330	HMPREF1322_RS04325, HMPREF1322_RS04330	Yes
NZ_AJZS01000050.1	2219	0.365816	0.457203	0.091387	0.006613	HMPREF1322_RS04330	-	nucleoside permease	HMPREF1322_RS04325,HMPREF1322_RS04330	HMPREF1322_RS04325, HMPREF1322_RS04330	Yes
NZ_AJZS01000012.1	508	0.619944	0.675134	0.0551902	0.00681553	HMPREF1322_RS00750	-	transglutaminase domain-containing protein	HMPREF1322_RS09735,HMPREF1322_RS00750	-	Yes
NZ_AJZS01000013.1	14613	0.282514	0.209751	0.0727626	0.00743121	HMPREF1322_RS00840	purH	bifunctional phosphoribosylaminoimidazolecarboxamide formyltransferase/IMP cyclohydrolase	HMPREF1322_RS00835,HMPREF1322_RS00840	-	Yes
NZ_AJZS01000019.1	885	0.210962	0.264299	0.0533364	0.00822589	-	-	-	HMPREF1322_RS01870,HMPREF1322_RS09810,HMPREF1322_RS01875	-	Yes
NZ_AJZS01000028.1	32344	0.258499	0.183167	0.0753322	0.00825721	HMPREF1322_RS03045	-	glutamine--tRNA ligase/YqeY domain fusion protein	HMPREF1322_RS03045,HMPREF1322_RS03050	-	Yes
NZ_AJZS01000099.1	1724	0.331344	0.25912	0.0722236	0.00933149	HMPREF1322_RS09365	topB	DNA topoisomerase III	HMPREF1322_RS09365	HMPREF1322_RS09365	Yes
NZ_AJZS01000036.1	6439	0.413937	0.36234	0.0515972	0.0111778	HMPREF1322_RS03425	tgt	tRNA guanosine(34) transglycosylase Tgt	HMPREF1322_RS03420,HMPREF1322_RS03425	-	Yes
NZ_AJZS01000003.1	1464	0.428942	0.330944	0.0979989	0.0132676	HMPREF1322_RS00145	-	peptidase C69	HMPREF1322_RS00145,HMPREF1322_RS00150	-	Yes
NZ_AJZS01000079.1	3505	0.530709	0.599349	0.0686395	0.0151876	HMPREF1322_RS07770	-	DUF3298 domain-containing protein	HMPREF1322_RS07765,HMPREF1322_RS07770,HMPREF1322_RS07775	HMPREF1322_RS03645,HMPREF1322_RS03650	Yes
NZ_AJZS01000085.1	6375	0.347769	0.273646	0.0741229	0.0166931	HMPREF1322_RS08150	-	BlaI/MecI/CopY family transcriptional regulator	HMPREF1322_RS08145,HMPREF1322_RS08150,HMPREF1322_RS08155	HMPREF1322_RS08150,HMPREF1322_RS08155	Yes
NZ_AJZS01000051.1	30195	0.243411	0.176003	0.0674079	0.0185527	HMPREF1322_RS04675	-	hypothetical protein	HMPREF1322_RS10065,HMPREF1322_RS04675,HMPREF1322_RS04680	-	Yes
NZ_AJZS01000022.1	20607	0.376244	0.312723	0.0635215	0.0205515	HMPREF1322_RS02165	-	AsmA family protein	HMPREF1322_RS02160,HMPREF1322_RS02165	-	Yes
NZ_AJZS01000078.1	27756	0.322584	0.250095	0.0724885	0.021041	-	-	-	HMPREF1322_RS07735,HMPREF1322_RS07745	-	Yes
NZ_AJZS01000071.1	11377	0.219645	0.168953	0.0506925	0.0215897	HMPREF1322_RS07340	-	histidine--tRNA ligase	HMPREF1322_RS07340,HMPREF1322_RS07345,HMPREF1322_RS07350	-	Yes
NZ_AJZS01000050.1	138	0.439026	0.494277	0.0552515	0.0239311	HMPREF1322_RS04325	-	DUF2436 domain-containing protein	HMPREF1322_RS04325	HMPREF1322_RS04325	No
NZ_AJZS01000010.1	1710	0.129181	0.180439	0.0512581	0.0247763	HMPREF1322_RS00665	-	glycoside hydrolase family 2 protein	HMPREF1322_RS00665	-	No
LiH: growth in limited hemin
ExH: growth in excess hemin
