# Supplementary material for: Hemin availability induces coordinated DNA methylation and gene expression changes in Porphyromonas gingivalis
Source: mSystems. 2023 Jul 12;8(4):e01193-22. doi: 10.1128/msystems.01193-22 (PMC10470040; doi:10.1128/msystems.01193-22)
Supplement: Table S6 — DMAs (6mA) identified in P. gingivalis W50, selecting for minimum 100× coverage and mean 5% methylation difference between experimental conditions (FDR = 5%). [file msystems.01193-22-s0007.xlsx]

## Sheet: Sheet1
Contig	Position	Strand	mean % methylation: LiH	mean % methylation: ExH	% methylation difference	P-value	Gene ID (Locus Tag)	Gene Symbol	Gene Product	Gene on the same strand	Genes ± 1 kb away, both strands	In 10x coverage results
NZ_AJZS01000047.1	40035	-	0.7183	0.7708	0.0525	7.49e-08	HMPREF1322_RS04255	thrS	threonine--tRNA ligase	No	HMPREF1322_RS04255	Yes
NZ_AJZS01000050.1	55602	+	0.5336	0.6337	0.1001	1.98e-07	HMPREF1322_RS04535	-	aminopeptidase	No	HMPREF1322_RS04535,HMPREF1322_RS10055	Yes
NZ_AJZS01000066.1	22242	-	0.1595	0.968	0.8086	3.66e-07	HMPREF1322_RS06180	-	Ppx/GppA family phosphatase	Yes	HMPREF1322_RS06175,HMPREF1322_RS06180	Yes
NZ_AJZS01000011.1	13584	+	0.024	0.1466	0.1225	5.18e-07	HMPREF1322_RS00725	-	lactate utilization protein	Yes	HMPREF1322_RS00720,HMPREF1322_RS00725,HMPREF1322_RS00730	Yes
NZ_AJZS01000011.1	14744	+	0.02	0.2852	0.2652	1.52e-06	HMPREF1322_RS00730	-	hypothetical protein	Yes	HMPREF1322_RS00725,HMPREF1322_RS00730,HMPREF1322_RS00735	Yes
NZ_AJZS01000011.1	14487	+	0.0097	0.1932	0.1835	2.62e-06	HMPREF1322_RS00730	-	hypothetical protein	Yes	HMPREF1322_RS00725,HMPREF1322_RS00730,HMPREF1322_RS00735	Yes
NZ_AJZS01000011.1	14511	+	0.0496	0.4635	0.4139	3.6e-06	HMPREF1322_RS00730	-	hypothetical protein	Yes	HMPREF1322_RS00725,HMPREF1322_RS00730,HMPREF1322_RS00735	Yes
NZ_AJZS01000011.1	14324	+	0.0176	0.171	0.1534	3.75e-06	HMPREF1322_RS00725	-	lactate utilization protein	Yes	HMPREF1322_RS00725,HMPREF1322_RS00730,HMPREF1322_RS00735	Yes
NZ_AJZS01000011.1	13965	+	0.0383	0.3785	0.3402	4.16e-06	HMPREF1322_RS00725	-	lactate utilization protein	Yes	HMPREF1322_RS00720,HMPREF1322_RS00725,HMPREF1322_RS00730	Yes
NZ_AJZS01000011.1	14644	+	0.052	0.2907	0.2387	4.28e-06	HMPREF1322_RS00730	-	hypothetical protein	Yes	HMPREF1322_RS00725,HMPREF1322_RS00730,HMPREF1322_RS00735	Yes
NZ_AJZS01000066.1	22938	-	0.8599	0.3741	0.4859	4.56e-06	HMPREF1322_RS06180	-	Ppx/GppA family phosphatase	Yes	HMPREF1322_RS06175,HMPREF1322_RS06180,HMPREF1322_RS06185	Yes
NZ_AJZS01000011.1	13236	+	0.0684	0.5242	0.4558	5.83e-06	HMPREF1322_RS00725	-	lactate utilization protein	Yes	HMPREF1322_RS00720,HMPREF1322_RS00725	Yes
NZ_AJZS01000071.1	5863	-	0.6288	0.8042	0.1754	6.37e-06	HMPREF1322_RS07305	-	SDR family oxidoreductase	Yes	HMPREF1322_RS07300,HMPREF1322_RS07305,HMPREF1322_RS07310,HMPREF1322_RS07315	Yes
NZ_AJZS01000069.1	36533	-	0.1351	0.1884	0.0533	6.81e-06	HMPREF1322_RS06610	-	ComEC/Rec2 family competence protein	No	HMPREF1322_RS06605,HMPREF1322_RS06610	Yes
NZ_AJZS01000011.1	14200	+	0.0592	0.1854	0.1262	8.66e-06	HMPREF1322_RS00725	-	lactate utilization protein	Yes	HMPREF1322_RS00725,HMPREF1322_RS00730,HMPREF1322_RS00735	Yes
NZ_AJZS01000011.1	15471	+	0.0797	0.2875	0.2078	1.11e-05	HMPREF1322_RS00735	-	PaaI family thioesterase	No	HMPREF1322_RS00725,HMPREF1322_RS00730,HMPREF1322_RS00735,HMPREF1322_RS00740	Yes
NZ_AJZS01000085.1	7204	-	0.3333	0.5905	0.2572	1.12e-05	HMPREF1322_RS08155	-	M56 family metallopeptidase	No	HMPREF1322_RS08150,HMPREF1322_RS08155,HMPREF1322_RS10845	Yes
NZ_AJZS01000011.1	19392	+	0.0754	0.2519	0.1766	1.14e-05	HMPREF1322_RS00745	-	ABC transporter ATP-binding protein	No	HMPREF1322_RS00745	Yes
NZ_AJZS01000069.1	173248	-	0.3782	0.1939	0.1843	1.14e-05	HMPREF1322_RS07250	-	site-specific integrase	No	HMPREF1322_RS07245,HMPREF1322_RS07250,HMPREF1322_RS07255	Yes
NZ_AJZS01000011.1	17614	+	0.0276	0.1642	0.1366	1.15e-05	HMPREF1322_RS00740	-	ABC transporter ATP-binding protein	No	HMPREF1322_RS00740,HMPREF1322_RS00745	Yes
LiH: growth in limited hemin
ExH: growth in excess hemin
