# Supplementary material for: Hemin availability induces coordinated DNA methylation and gene expression changes in Porphyromonas gingivalis
Source: mSystems. 2023 Jul 12;8(4):e01193-22. doi: 10.1128/msystems.01193-22 (PMC10470040; doi:10.1128/msystems.01193-22)
Supplement: Table S7 — DMCs (5mC) identified in P. gingivalis W50, selecting for minimum 100× coverage and mean 5% methylation difference between experimental conditions (FDR = 5%). [file msystems.01193-22-s0008.xlsx]

## Sheet: Sheet1
Contig	Position	Strand	mean % methylation: LiH	mean % methylation: ExH	% methylation difference	P-value	Gene ID (Locus Tag)	Gene Symbol	Gene Product	Gene on the same strand	Genes ± 1 kb away, both strands	In 10x coverage results
NZ_AJZS01000102.1	6840	-	0.0663	0.1227	0.0564	3.39e-07	HMPREF1322_RS09535	-	pyridoxal phosphate-dependent aminotransferase	Yes	HMPREF1322_RS09535,HMPREF1322_RS09540	Yes
NZ_AJZS01000066.1	22243	-	0.1021	0.6413	0.5391	6.11e-07	HMPREF1322_RS06180	-	Ppx/GppA family phosphatase	Yes	HMPREF1322_RS06175,HMPREF1322_RS06180	Yes
NZ_AJZS01000011.1	14106	+	0.1677	0.4736	0.3059	7.45e-07	HMPREF1322_RS00725	-	lactate utilization protein	Yes	HMPREF1322_RS00720,HMPREF1322_RS00725,HMPREF1322_RS00730	Yes
NZ_AJZS01000047.1	30511	+	0.6591	0.5849	0.0742	1.42e-06	HMPREF1322_RS04210	-	S9 family peptidase	Yes	HMPREF1322_RS04205,HMPREF1322_RS04210	Yes
NZ_AJZS01000011.1	13240	+	0.0876	0.4387	0.3512	1.61e-06	HMPREF1322_RS00725	-	lactate utilization protein	Yes	HMPREF1322_RS00720,HMPREF1322_RS00725	Yes
NZ_AJZS01000011.1	12946	+	0.0471	0.5808	0.5337	2.09e-06	HMPREF1322_RS00720	-	(Fe-S)-binding protein	Yes	HMPREF1322_RS00715,HMPREF1322_RS00720,HMPREF1322_RS00725	Yes
NZ_AJZS01000011.1	13178	+	0.0708	0.6016	0.5308	2.24e-06	HMPREF1322_RS00725	-	lactate utilization protein	Yes	HMPREF1322_RS00720,HMPREF1322_RS00725	Yes
NZ_AJZS01000014.1	5938	+	0.3476	0.5263	0.1787	2.45e-06	HMPREF1322_RS00860	htpG	molecular chaperone HtpG	No	HMPREF1322_RS00860	Yes
NZ_AJZS01000011.1	12945	+	0.0518	0.6179	0.5661	2.71e-06	HMPREF1322_RS00720	-	(Fe-S)-binding protein	Yes	HMPREF1322_RS00715,HMPREF1322_RS00720,HMPREF1322_RS00725	Yes
NZ_AJZS01000104.1	8834	-	0	0.079	0.079	3.17e-06	HMPREF1322_RS09610	-	tetratricopeptide repeat protein	Yes	HMPREF1322_RS09605,HMPREF1322_RS09610	Yes
NZ_AJZS01000011.1	13002	+	0.0376	0.5538	0.5162	3.63e-06	HMPREF1322_RS00720	-	(Fe-S)-binding protein	Yes	HMPREF1322_RS00715,HMPREF1322_RS00720,HMPREF1322_RS00725	Yes
NZ_AJZS01000011.1	13071	+	0.042	0.2199	0.1779	4.48e-06	HMPREF1322_RS00720	-	(Fe-S)-binding protein	Yes	HMPREF1322_RS00720,HMPREF1322_RS00725	Yes
NZ_AJZS01000037.1	41404	-	0.624	0.6848	0.0608	6.02e-06	HMPREF1322_RS03585	-	CusA/CzcA family heavy metal efflux RND transporter	No	HMPREF1322_RS03585,HMPREF1322_RS03590	Yes
NZ_AJZS01000011.1	14698	+	0.2682	0.4478	0.1796	7.9e-06	HMPREF1322_RS00730	-	hypothetical protein	Yes	HMPREF1322_RS00725,HMPREF1322_RS00730,HMPREF1322_RS00735	Yes
NZ_AJZS01000011.1	14542	+	0.1567	0.342	0.1853	8.76e-06	HMPREF1322_RS00730	-	hypothetical protein	Yes	HMPREF1322_RS00725,HMPREF1322_RS00730,HMPREF1322_RS00735	Yes
NZ_AJZS01000041.1	4471	-	0.1752	0.2293	0.0541	9.62e-06	-	-	-	-	HMPREF1322_RS03860,HMPREF1322_RS03870,HMPREF1322_RS03875	Yes
NZ_AJZS01000015.1	78713	-	0.6482	0.5815	0.0667	1.08e-05	HMPREF1322_RS01240	-	iron ABC transporter permease	Yes	HMPREF1322_RS01240,HMPREF1322_RS01245	Yes
NZ_AJZS01000011.1	13730	+	0.1359	0.5815	0.4456	1.13e-05	HMPREF1322_RS00725	-	lactate utilization protein	Yes	HMPREF1322_RS00720,HMPREF1322_RS00725,HMPREF1322_RS00730	Yes
NZ_AJZS01000011.1	14669	+	0.0723	0.1984	0.1261	1.28e-05	HMPREF1322_RS00730	-	hypothetical protein	Yes	HMPREF1322_RS00725,HMPREF1322_RS00730,HMPREF1322_RS00735	Yes
NZ_AJZS01000011.1	14706	+	0.0291	0.217	0.1879	1.52e-05	HMPREF1322_RS00730	-	hypothetical protein	Yes	HMPREF1322_RS00725,HMPREF1322_RS00730,HMPREF1322_RS00735	Yes
NZ_AJZS01000011.1	14693	+	0.1407	0.3873	0.2467	1.77e-05	HMPREF1322_RS00730	-	hypothetical protein	Yes	HMPREF1322_RS00725,HMPREF1322_RS00730,HMPREF1322_RS00735	Yes
NZ_AJZS01000069.1	3434	-	0.518	0.4148	0.1032	1.97e-05	HMPREF1322_RS06465	-	hypothetical protein	Yes	HMPREF1322_RS06460,HMPREF1322_RS06465,HMPREF1322_RS06470	Yes
NZ_AJZS01000013.1	2448	-	0.119	0.1741	0.0551	2.2e-05	HMPREF1322_RS00790	gyrA	DNA gyrase subunit A	Yes	HMPREF1322_RS00785,HMPREF1322_RS00790	Yes
NZ_AJZS01000066.1	22943	+	0.7043	0.319	0.3853	2.21e-05	HMPREF1322_RS06180	-	Ppx/GppA family phosphatase	No	HMPREF1322_RS06175,HMPREF1322_RS06180,HMPREF1322_RS06185	Yes
NZ_AJZS01000011.1	18653	+	0.0465	0.1869	0.1404	2.34e-05	HMPREF1322_RS00745	-	ABC transporter ATP-binding protein	No	HMPREF1322_RS00740,HMPREF1322_RS00745	Yes
NZ_AJZS01000009.1	3668	+	0.1268	0.2161	0.0893	2.4e-05	HMPREF1322_RS00555	-	DEAD/DEAH box helicase family protein	No	HMPREF1322_RS00555,HMPREF1322_RS00560	Yes
NZ_AJZS01000011.1	13430	+	0.0965	0.3876	0.2911	2.55e-05	HMPREF1322_RS00725	-	lactate utilization protein	Yes	HMPREF1322_RS00720,HMPREF1322_RS00725	Yes
NZ_AJZS01000050.1	21663	+	0.139	0.1974	0.0585	2.78e-05	HMPREF1322_RS04420	dnaG	DNA primase	Yes	HMPREF1322_RS04415,HMPREF1322_RS04420	No
NZ_AJZS01000011.1	14866	+	0.0913	0.3036	0.2123	3e-05	HMPREF1322_RS00730	-	hypothetical protein	Yes	HMPREF1322_RS00725,HMPREF1322_RS00730,HMPREF1322_RS00735	No
NZ_AJZS01000011.1	13112	+	0.0055	0.2592	0.2537	3.29e-05	HMPREF1322_RS00725	-	lactate utilization protein	Yes	HMPREF1322_RS00720,HMPREF1322_RS00725	No
NZ_AJZS01000011.1	14639	+	0.0668	0.2528	0.1859	3.36e-05	HMPREF1322_RS00730	-	hypothetical protein	Yes	HMPREF1322_RS00725,HMPREF1322_RS00730,HMPREF1322_RS00735	No
NZ_AJZS01000011.1	15214	+	0.0276	0.2524	0.2247	3.48e-05	HMPREF1322_RS00735	-	PaaI family thioesterase	No	HMPREF1322_RS00725,HMPREF1322_RS00730,HMPREF1322_RS00735,HMPREF1322_RS00740	No
NZ_AJZS01000011.1	14813	+	0.0546	0.3005	0.2459	3.56e-05	HMPREF1322_RS00730	-	hypothetical protein	Yes	HMPREF1322_RS00725,HMPREF1322_RS00730,HMPREF1322_RS00735	No
NZ_AJZS01000050.1	49192	+	0.1911	0.253	0.0619	3.77e-05	HMPREF1322_RS04515	-	sodium:hydrogen antiporter	No	HMPREF1322_RS04515	No
NZ_AJZS01000011.1	17317	+	0.0652	0.199	0.1338	3.85e-05	HMPREF1322_RS00740	-	ABC transporter ATP-binding protein	No	HMPREF1322_RS00740,HMPREF1322_RS00745	No
NZ_AJZS01000011.1	13895	+	0.1849	0.6242	0.4393	3.89e-05	HMPREF1322_RS00725	-	lactate utilization protein	Yes	HMPREF1322_RS00720,HMPREF1322_RS00725,HMPREF1322_RS00730	No
NZ_AJZS01000026.1	72317	-	0.5502	0.6589	0.1086	3.89e-05	HMPREF1322_RS02650	pyrB	aspartate carbamoyltransferase	Yes	HMPREF1322_RS02640,HMPREF1322_RS02645,HMPREF1322_RS02650,HMPREF1322_RS02655	No
NZ_AJZS01000050.1	37435	-	0.1453	0.1974	0.0521	3.92e-05	-	-	-	-	HMPREF1322_RS04485,HMPREF1322_RS10680,HMPREF1322_RS04490	No
NZ_AJZS01000011.1	13896	+	0.0769	0.4844	0.4076	4.24e-05	HMPREF1322_RS00725	-	lactate utilization protein	Yes	HMPREF1322_RS00720,HMPREF1322_RS00725,HMPREF1322_RS00730	No
NZ_AJZS01000011.1	15538	+	0.0743	0.2398	0.1655	4.29e-05	HMPREF1322_RS00735	-	PaaI family thioesterase	No	HMPREF1322_RS00730,HMPREF1322_RS00735,HMPREF1322_RS00740	No
NZ_AJZS01000011.1	16249	+	0.1933	0.4876	0.2943	4.5e-05	HMPREF1322_RS00740	-	ABC transporter ATP-binding protein	No	HMPREF1322_RS00735,HMPREF1322_RS00740	No
NZ_AJZS01000011.1	13000	+	0.0625	0.4961	0.4336	4.68e-05	HMPREF1322_RS00720	-	(Fe-S)-binding protein	Yes	HMPREF1322_RS00715,HMPREF1322_RS00720,HMPREF1322_RS00725	No
NZ_AJZS01000011.1	13868	+	0.0647	0.3766	0.3119	4.7e-05	HMPREF1322_RS00725	-	lactate utilization protein	Yes	HMPREF1322_RS00720,HMPREF1322_RS00725,HMPREF1322_RS00730	No
NZ_AJZS01000061.1	10443	+	0.6294	0.5704	0.059	4.83e-05	HMPREF1322_RS05810	gltA	NADPH-dependent glutamate synthase	No	HMPREF1322_RS05805,HMPREF1322_RS05810	No
NZ_AJZS01000037.1	3770	-	0.0672	0.2368	0.1696	4.85e-05	HMPREF1322_RS03440	-	YebC/PmpR family DNA-binding transcriptional regulator	No	HMPREF1322_RS03435,HMPREF1322_RS03440,HMPREF1322_RS03445	No
NZ_AJZS01000033.1	16852	+	0.2057	0.2596	0.0539	4.96e-05	HMPREF1322_RS03260	-	energy transducer TonB	No	HMPREF1322_RS03255,HMPREF1322_RS03260,HMPREF1322_RS03265	No
NZ_AJZS01000011.1	13870	+	0.0748	0.4713	0.3965	4.99e-05	HMPREF1322_RS00725	-	lactate utilization protein	Yes	HMPREF1322_RS00720,HMPREF1322_RS00725,HMPREF1322_RS00730	No
LiH: growth in limited hemin
ExH: growth in excess hemin
