# Supplementary material for: Hemin availability induces coordinated DNA methylation and gene expression changes in Porphyromonas gingivalis
Source: mSystems. 2023 Jul 12;8(4):e01193-22. doi: 10.1128/msystems.01193-22 (PMC10470040; doi:10.1128/msystems.01193-22)
Supplement: Table S8 — Genes over-expressed in excess hemin conditions with 'GATC'-DMMs (>1.5 LFC, >5% methylation difference, FDR = 5%). [file msystems.01193-22-s0009.xlsx]

## Sheet: Sheet1
Locus Tag	Gene Symbol	Gene Product	Contig	Gene start	Gene end	Strand Expr.	Methylated Motif Position	Distance Meth.	DE analysis			DM analysis
									baseMean	LFC	P-value	mean % methylation: LiH	mean % methylation: ExH	% methylation difference	P-value
HMPREF1322_RS02075	rpsO	30S ribosomal protein S15	NZ_AJZS01000021.1	30148	30417	-	30977	829	76668.2	2.38111	7.16611e-21	0.144617	0.0789222	0.065695	0.0039668
HMPREF1322_RS01480	-	tRNA-Thr	NZ_AJZS01000017.1	23424	23496	-	22709	-715	362.798	2.29123	2.35101e-12	0.187931	0.080391	0.10754	0.000722013
HMPREF1322_RS01485	-	hypothetical protein	NZ_AJZS01000017.1	23557	24009	-	22709	-848	2236.75	2.54728	9.56757e-12	0.187931	0.080391	0.10754	0.000722013
HMPREF1322_RS01870	-	30S ribosomal protein S16	NZ_AJZS01000019.1	161	739	-	885	724	39197.9	1.80292	5.63589e-11	0.210962	0.264299	0.0533364	0.00822589
HMPREF1322_RS06600	-	isoleucine--tRNA ligase	NZ_AJZS01000069.1	31891	35304	-	33157	1266	8998.14	1.8846	1.74068e-10	0.139329	0.0784513	0.0608777	0.00475996
HMPREF1322_RS04100	-	hypothetical protein	NZ_AJZS01000046.1	2632	4023	-	2440	-192	3442.27	1.59173	9.46871e-09	0.28512	0.222488	0.0626322	0.00272338
Strand Expr: Strand of the gene
Strand Meth: Strand of the methylated position
Distance Meth: Distance of the methylated position to the gene start site in base pairs, negative values indicate upstream location
DE analysis: results from the differential expression analysis
DM analysis: results from the differential methylation analysis
LFC: log2 fold change
LiH: growth in limited hemin
ExH: growth in excess hemin
