# Supplementary material for: Hemin availability induces coordinated DNA methylation and gene expression changes in Porphyromonas gingivalis
Source: mSystems. 2023 Jul 12;8(4):e01193-22. doi: 10.1128/msystems.01193-22 (PMC10470040; doi:10.1128/msystems.01193-22)
Supplement: Table S9 — Genes under-expressed in excess hemin conditions with 'GATC'-DMMs (<−1.5 LFC, >5% methylation difference, FDR = 5%). [file msystems.01193-22-s0010.xlsx]

## Sheet: Sheet1
Locus Tag	Gene Symbol	Gene Product	Contig	Gene start	Gene end	Strand Expr.	Methylated Motif Position	Distance Meth.	DE analysis			DM analysis
									baseMean	LFC	P-value	mean % methylation: LiH	mean % methylation: ExH	% methylation difference	P-value
HMPREF1322_RS07285	-	IS5/IS1182 family transposase	NZ_AJZS01000070.1	1622	1938	+	1747	125	4362.71	-3.53575	1.81491e-42	0.243029	0.333217	0.0901879	0.006919
HMPREF1322_RS00485	-	DUF4906 domain-containing protein	NZ_AJZS01000008.1	4985	6358	+	5293	308	425.303	-3.45512	2.23551e-37	0.317468	0.22834	0.0891288	0.00312295
HMPREF1322_RS10800	-	DUF1661 domain-containing protein	NZ_AJZS01000073.1	13166	13288	-	13306	140	924.098	-2.83253	2.10936e-19	0.0860546	0.0183381	0.0677164	0.000578924
HMPREF1322_RS00480	-	FimB/Mfa2 family fimbrial subunit	NZ_AJZS01000008.1	4060	4971	+	5293	1233	459.558	-1.9061	4.61254e-15	0.317468	0.22834	0.0891288	0.00312295
HMPREF1322_RS03650	-	4-alpha-glucanotransferase	NZ_AJZS01000038.1	2961	4847	-	3068	107	5951.7	-2.22269	5.69447e-14	0.246853	0.185958	0.060895	0.0140898
HMPREF1322_RS09735	-	DUF4372 domain-containing protein	NZ_AJZS01000012.1	1	213	-	508	507	121.429	-2.17096	2.27868e-11	0.619944	0.675134	0.0551902	0.00681553
HMPREF1322_RS00150	-	tRNA-Arg	NZ_AJZS01000003.1	2283	2357	+	1464	-819	4815.94	-2.05347	1.84153e-08	0.428942	0.330944	0.0979989	0.0132676
HMPREF1322_RS08150	-	BlaI/MecI/CopY family transcriptional regulator	NZ_AJZS01000085.1	6031	6411	+	6375	344	403.179	-1.73564	2.89681e-06	0.347769	0.273646	0.0741229	0.0166931
Strand Expr: Strand of the gene
Strand Meth: Strand of the methylated position
Distance Meth: Distance of the methylated position to the gene start site in base pairs, negative values indicate upstream location
DE analysis: results from the differential expression analysis
DM analysis: results from the differential methylation analysis
LFC: log2 fold change
LiH: growth in limited hemin
ExH: growth in excess hemin
